# Supplementary material for: The genome assembly of the fungal pathogen Pyrenochaeta lycopersici from Single-Molecule Real-Time sequencing sheds new light on its biological complexity
Source: PLoS One. 2018 Jul 6;13(7):e0200217. doi: 10.1371/journal.pone.0200217 (PMC6034849; doi:10.1371/journal.pone.0200217)
Supplement: S1 Table — (XLSX) [file pone.0200217.s006.xlsx]

## Sheet: S1_Table
Supplementary Table S1. CEGMA analysis results for P. lycopersici ER1518.
		Number of Identified CEGs	CEGs Percentage	Number of Hits	Average Hits per CEG	Percentage of CEGs with orthologs
Complete		238	95.97	269	1.13	9.24
	Group 1	64	96.97	72	1.12	7.81
	Group 2	54	96.43	58	1.07	5.56
	Group 3	56	91.8	66	1.18	14.29
	Group 4	64	98.46	73	1.14	9.38
Partial		242	97.58	282	1.17	12.4
	Group 1	64	96.97	72	1.12	7.81
	Group 2	54	96.43	61	1.13	9.26
	Group 3	59	96.72	72	1.22	18.64
	Group 4	65	100	77	1.18	13.85
