# Supplementary material for: The genome assembly of the fungal pathogen Pyrenochaeta lycopersici from Single-Molecule Real-Time sequencing sheds new light on its biological complexity
Source: PLoS One. 2018 Jul 6;13(7):e0200217. doi: 10.1371/journal.pone.0200217 (PMC6034849; doi:10.1371/journal.pone.0200217)
Supplement: S2 Table — (XLSX) [file pone.0200217.s007.xlsx]

## Sheet: S2_Table
Supplementary Table S2. Assembly comparison between the P. lycopersici isolate ER1211 sequenced by Illumina and the P. lycopersici ER1518 isolate sequenced by PacBio long reads tecnology
	ER1211		ER1518
Assembly Length (bp)	54,841,665		62,731,747
Number of Sequences	7.079		188
GC percentage (%)	46.00		48.00
Number of gaps	11.678		0
Cumulative Gap Length (bp)	1,268,967		0
Average sequence length (bp)	7.747		333,680
Maximum sequence length (bp)	768.125		2,540,042
Minimum sequence length (bp)	200		10.447
	Length	Index	Length	Index
N50	73,363	172	1,076,684	20
N90	3,497	2,019	214,358	74
	Number	Cumulative Assembly length ER1211	Number	Cumulative Assembly length ER1518
Sequences>1Kbp	4,056	53,435,707	188	62,731,747
Sequences>10Kbp	784	42,085,757	188	62,731,747
Sequences>100Kbp	119	22,900,533	89	58,873,784
Sequences>200Kbp	38	11,820,972	75	56,793,168
Sequences>500Kbp	3	1,904,353	38	45,325,885
Sequences>1Mbp	0	0	23	35,367,557
Sequences>2Mbp	0	0	5	11,649,725
