# Supplementary material for: The genome assembly of the fungal pathogen Pyrenochaeta lycopersici from Single-Molecule Real-Time sequencing sheds new light on its biological complexity
Source: PLoS One. 2018 Jul 6;13(7):e0200217. doi: 10.1371/journal.pone.0200217 (PMC6034849; doi:10.1371/journal.pone.0200217)
Supplement: S3 Table — (XLSX) [file pone.0200217.s008.xlsx]

## Sheet: S3_Table
Supplementary Table S3. Statistics of P. lycopersici ER1518 functional annotation.
DATABASE	# SEQUENCES
Blast2GO	4.357
GPCRdb	44
Pfam A+B	8.652
dbCAN	894
Major Facilitator	34
MEROPS	993
NCBI- NR	13.042
PHIbase	412
Swissprot Fungi	1.628
TCDB	528
