# Supplementary material for: The genome assembly of the fungal pathogen Pyrenochaeta lycopersici from Single-Molecule Real-Time sequencing sheds new light on its biological complexity
Source: PLoS One. 2018 Jul 6;13(7):e0200217. doi: 10.1371/journal.pone.0200217 (PMC6034849; doi:10.1371/journal.pone.0200217)
Supplement: S4 Table — (XLSX) [file pone.0200217.s009.xlsx]

## Sheet: S4_Table
Supplementary Table S4. Heterokaryon Incompatibility proteins related domains in P. lycopersici (highlighted) and comparison with other fungal genomes.
	AN	BG	CH	FO	LM	NC	PLY_ER1211	PLY_ER1518	PTT	PTR	PN
Heterokaryon incompatibility protein (HET)	7	1	62	74	38	61	324	231	41	57	98
NB-ARC domain	8	0	1	6	0	1	31	9	3	6	1
NACHT domain	4	0	15	41	4	7	49	14	1	3	6
Ankyrin repeats (many copies)	32	9	60	61	12	18	128	82	49	24	65
Tetratricopeptide repeat	24	7	10	20	4	12	55	26	11	21	9
TOTAL	75	17	148	202	58	99	587	362	105	111	179
Note: AN, Aspergillus nidulans; BG, Blumeria graminis; CH, Colletotrichum higgisianum; FO, Fusarium oxysporum; LM, Leptosphaeria maculans; NC, Neurospora crassa; PLY_ER1211, Pyrenochaeta lycopersici ER1211; PLY_ER1518, Pyrenochaeta lycopersici ER1518; PTT, Pyrenophora teres; PTR, Pyrenophora tritici repentis; PN, Phaeospheria nodorum
