# Supplementary material for: The genome assembly of the fungal pathogen Pyrenochaeta lycopersici from Single-Molecule Real-Time sequencing sheds new light on its biological complexity
Source: PLoS One. 2018 Jul 6;13(7):e0200217. doi: 10.1371/journal.pone.0200217 (PMC6034849; doi:10.1371/journal.pone.0200217)
Supplement: S6 Table — (XLSX) [file pone.0200217.s011.xlsx]

## Sheet: S6_Table
Supplementary Table S6. CAZyme domains comparison between P. lycopersici (highlighted) and other fungal genomes
	AN	BG	CH	FO	LM	NC	PLY_ER1211	PLY_ER1518	PTT	PTR	PN
CBM	89	18	91	136	65	66	73	87	62	61	62
CE	121	34	138	202	113	71	168	156	115	127	129
GH	291	79	311	404	245	214	346	369	245	277	262
GT	102	64	111	137	104	95	106	105	101	112	93
PL	21	0	40	25	19	4	27	27	10	10	10
TOTAL	624	195	691	904	546	450	720	744	533	587	556
Note: AN, Aspergillus nidulans; BG, Blumeria graminis; CH, Colletotrichum higgisianum; FO, Fusarium oxysporum; LM, Leptosphaeria maculans; NC, Neurospora crassa; PLY_ER1211, Pyrenochaeta lycopersici ER1211; PLY_ER1518, Pyrenochaeta lycopersici ER1518; PTT, Pyrenophora teres; PTR, Pyrenophora tritici repentis; PN, Phaeospheria nodorum
CMB, Carbohydrate-Binding Modules; CE, carbohydrate esterases; GH, Glycoside Hydrolases; GT, Glycosyl-Transferases; PL, Polysaccharide Lyases
