# Supplementary material for: The genome assembly of the fungal pathogen Pyrenochaeta lycopersici from Single-Molecule Real-Time sequencing sheds new light on its biological complexity
Source: PLoS One. 2018 Jul 6;13(7):e0200217. doi: 10.1371/journal.pone.0200217 (PMC6034849; doi:10.1371/journal.pone.0200217)
Supplement: S7 Table — (XLSX) [file pone.0200217.s012.xlsx]

## Sheet: S7_Table
Supplementary Table S7. Carbohydrate-degrading enzymes in P. lycopersici (highlighted) and other fungi.
CAZyme domain	A.nidulans	B.graminis	C.higghisianum	F.oxysporum	L.maculans	N.crassa	P.lycopersici_ER1211	P.lycopersici_ER1518	P.teres	P.tritici-repentis	P.nodorum
CBM1	6	0	17	14	6	21	13	14	12	11	10
CBM6	2	1	0	3	1	1	0	0	1	2	1
CBM9	0	0	0	1	0	0	0	0	0	0	0
CBM12	0	0	0	4	0	0	0	0	0	0	0
CBM13	0	1	1	3	1	4	4	5	2	1	2
CBM14	1	0	0	0	0	0	0	0	0	0	0
CBM16	0	0	0	6	1	0	1	4	1	0	2
CBM18	15	8	21	31	29	8	14	10	17	18	24
CBM19	0	0	0	1	3	0	2	10	2	3	1
CBM20	5	0	6	2	4	3	4	4	3	3	3
CBM21	1	4	1	10	1	2	1	1	1	1	1
CBM22	1	0	0	6	0	0	0	0	0	0	1
CBM23	0	0	0	0	0	0	0	0	0	1	0
CBM24	1	0	9	2	0	6	1	2	0	0	0
CBM27	1	0	0	0	0	0	0	0	0	0	0
CBM28	0	0	0	1	0	0	0	0	0	0	0
CBM32	0	1	0	4	2	1	1	1	1	2	1
CBM35	2	0	2	4	3	0	4	3	3	3	2
CBM37	1	0	0	0	1	0	1	1	1	1	1
CBM38	0	0	0	3	0	1	1	1	0	0	0
CBM40	0	0	0	0	0	0	0	0	0	0	0
CBM42	1	0	0	1	0	1	1	1	1	1	1
CBM43	3	1	1	0	2	1	2	2	2	2	1
CBM44	0	0	0	1	0	0	0	0	0	0	0
CBM46	1	0	0	0	1	0	1	1	1	1	1
CBM48	2	1	2	0	1	3	2	2	1	1	2
CBM50	36	1	29	21	8	13	10	9	11	6	4
CBM51	0	0	0	0	0	0	0	0	0	0	0
CBM52	0	0	0	0	0	1	0	0	0	0	0
CBM56	0	0	0	0	0	0	0	0	0	0	0
CBM57	0	0	0	1	0	0	0	0	0	0	0
CBM61	0	0	0	5	0	0	1	2	0	0	1
CBM63	1	0	2	2	1	0	1	1	1	1	1
CBM64	1	0	0	0	0	0	0	0	0	0	0
CBM66	1	0	0	0	0	0	0	2	0	0	0
CBM67	7	0	0	10	1	0	8	11	1	3	2
tot	89	18	91	136	65	66	73	87	62	61	62
CE1	26	9	19	48	30	21	39	34	24	37	29
CE2	2	0	1	1	1	1	2	2	2	1	1
CE3	7	2	5	8	3	6	5	7	4	5	3
CE4	10	4	15	11	12	5	13	7	12	13	14
CE5	4	2	14	13	8	3	11	11	11	10	11
CE7	2	0	0	1	0	0	2	1	0	1	0
CE8	3	0	10	9	3	1	3	3	2	2	6
CE9	1	0	1	1	2	1	2	2	2	2	2
CE10	56	14	63	99	43	27	75	76	48	47	55
CE12	3	1	3	5	4	2	6	5	5	4	4
CE14	2	1	1	1	1	1	1	1	1	1	1
CE15	0	0	1	0	2	1	2	2	1	1	1
CE16	5	1	5	5	4	2	7	5	3	3	2
tot	121	34	138	202	113	71	168	156	115	127	129
dockerin	1	0	0	0	0	0	0	0	0	0	1
GH1	3	0	1	6	3	1	6	10	3	3	2
GH2	10	0	6	8	7	5	9	11	6	7	10
GH3	20	1	22	32	13	11	17	23	12	12	15
GH4	0	0	0	0	0	1	0	0	0	0	0
GH5	16	4	18	22	14	7	19	19	13	13	18
GH6	2	0	3	1	3	3	4	4	3	3	4
GH7	3	0	7	3	3	5	5	4	3	3	5
GH8	0	1	0	0	0	0	0	0	0	0	0
GH9	0	0	0	0	0	1	0	0	0	0	0
GH10	3	0	7	5	3	4	6	8	4	4	8
GH11	2	0	5	3	2	2	2	3	4	3	7
GH12	1	0	10	4	3	2	2	2	2	2	3
GH13	12	4	13	12	7	11	9	8	8	7	6
GH15	2	1	3	3	3	2	3	3	2	2	4
GH16	14	9	23	28	17	15	17	15	15	16	14
GH17	5	7	4	6	6	4	5	6	8	7	6
GH18	18	9	20	30	10	12	17	17	11	11	12
GH20	2	1	3	4	2	1	3	3	3	3	3
GH22	0	0	0	0	1	0	0	0	0	0	0
GH23	1	1	0	1	0	0	0	0	0	0	0
GH24	1	0	0	1	0	0	1	1	0	0	0
GH25	3	0	0	0	0	1	0	0	0	1	0
GH26	3	0	0	0	1	1	1	1	0	0	0
GH27	3	0	1	3	3	0	4	3	4	4	2
GH28	10	0	13	15	7	2	12	11	5	6	5
GH29	0	0	1	2	1	0	0	1	4	0	0
GH30	0	0	2	3	2	2	2	2	3	2	2
GH31	10	1	7	8	8	5	10	10	8	9	10
GH32	2	0	0	15	2	2	4	3	3	3	4
GH33	1	0	0	1	0	0	0	0	0	0	0
GH35	3	0	4	6	4	2	6	7	4	4	4
GH36	3	0	1	2	1	0	1	1	1	2	1
GH37	1	1	2	2	2	2	2	2	2	2	2
GH38	1	1	1	1	1	1	1	1	1	1	1
GH39	1	0	0	1	1	0	2	1	0	0	0
GH43	19	0	21	30	11	7	21	21	16	16	13
GH45	0	0	1	1	2	1	2	2	3	3	2
GH47	7	4	12	9	8	8	8	10	12	12	9
GH49	0	0	0	1	0	0	0	0	0	0	0
GH51	3	0	2	3	3	1	3	2	2	2	2
GH53	1	0	2	2	1	1	3	1	1	1	1
GH54	1	0	0	1	0	1	1	1	1	1	1
GH55	7	1	6	2	3	6	5	4	4	4	3
GH61	11	2	0	17	22	16	36	46	0	27	0
GH62	2	0	1	1	1	0	2	2	2	2	3
GH63	2	2	1	1	2	2	3	3	3	3	2
GH64	0	0	2	4	1	3	1	1	1	1	1
GH65	1	0	0	1	2	0	1	1	1	2	1
GH67	1	0	1	2	1	1	0	0	1	1	1
GH71	5	0	7	2	1	6	1	2	0	0	1
GH72	5	4	4	3	6	5	7	7	7	6	7
GH73	0	0	0	1	0	0	0	0	0	0	0
GH74	8	3	8	6	3	6	1	2	4	4	4
GH75	2	0	1	2	0	1	0	0	0	0	1
GH76	7	8	11	12	6	10	9	6	7	7	7
GH78	9	1	5	16	1	1	10	14	1	4	4
GH79	1	0	3	6	1	2	6	6	3	3	2
GH81	1	1	2	1	2	1	2	2	2	2	1
GH85	0	0	0	0	1	0	1	1	1	1	1
GH88	2	0	1	3	1	0	3	3	1	1	1
GH89	0	0	0	0	0	0	0	0	0	0	0
GH92	5	2	5	0	6	2	4	4	6	5	8
GH93	2	1	1	5	3	3	3	3	2	2	3
GH94	0	0	0	0	0	1	1	1	1	1	1
GH95	4	0	1	4	2	0	2	2	2	3	2
GH99	0	1	0	0	1	0	0	0	0	1	0
GH105	4	0	6	3	3	2	6	5	3	3	2
GH106	0	0	1	2	0	0	1	1	0	0	0
GH108	0	0	0	0	0	1	0	0	0	0	0
GH109	15	0	10	17	6	4	16	16	8	10	12
GH114	2	1	0	3	2	1	2	2	2	2	1
GH115	1	0	2	1	2	2	2	3	2	2	2
GH117	0	0	0	0	0	0	0	0	0	0	0
GH121	0	0	0	1	0	1	0	0	0	0	0
GH125	1	2	3	4	3	3	3	3	3	3	4
GH127	1	0	1	2	1	0	2	2	0	0	1
GH128	2	2	4	4	3	4	3	5	5	5	4
GH131	1	1	7	1	3	3	4	4	5	6	5
GH132	2	2	2	2	1	3	1	1	1	1	1
tot	291	79	311	404	245	214	346	369	245	277	262
GT1	9	2	15	18	5	4	9	8	4	5	7
GT2	11	11	15	19	15	14	15	16	15	18	11
GT3	1	1	1	1	1	1	1	1	1	1	1
GT4	6	4	5	9	5	6	6	5	6	6	5
GT5	2	0	3	0	0	2	0	0	0	0	0
GT8	5	2	6	12	8	2	7	6	8	6	6
GT10	0	0	0	0	0	0	0	0	0	1	0
GT15	3	2	4	7	3	5	3	3	3	3	3
GT17	0	0	2	1	0	2	0	0	0	0	0
GT20	4	3	3	3	3	3	3	4	3	3	3
GT21	2	1	1	2	1	2	1	1	1	2	1
GT22	5	4	4	6	4	4	4	4	4	4	4
GT23	0	0	1	0	1	0	1	1	0	0	1
GT24	1	1	1	1	1	1	1	1	1	1	1
GT25	4	0	2	1	2	2	2	2	2	3	3
GT26	0	0	0	2	0	0	0	0	0	0	0
GT28	1	1	1	1	0	2	1	0	0	1	1
GT31	5	2	3	2	5	2	6	5	5	3	5
GT32	8	4	8	6	6	4	8	7	9	8	6
GT33	1	1	1	1	1	1	1	1	1	1	1
GT34	3	2	2	7	11	3	8	9	10	10	9
GT35	1	1	1	1	1	1	1	1	1	1	1
GT39	3	3	4	3	3	4	3	3	3	3	3
GT41	1	1	1	1	0	1	0	0	0	0	0
GT48	1	1	1	1	1	1	1	1	1	1	1
GT50	2	1	1	2	1	2	1	1	1	1	1
GT54	3	0	0	1	1	0	1	1	1	1	1
GT55	0	0	0	0	1	1	0	0	1	1	1
GT57	2	3	3	3	3	3	2	2	3	3	3
GT58	1	1	1	1	1	1	1	1	1	1	1
GT59	1	1	1	1	1	1	1	0	1	1	1
GT62	3	3	3	3	3	3	3	3	4	3	2
GT64	0	0	0	2	0	0	0	0	0	0	0
GT65	0	0	0	0	0	1	0	0	0	0	0
GT66	1	1	1	1	1	1	1	1	1	1	1
GT68	0	2	0	0	0	0	0	0	0	0	0
GT69	3	1	4	4	2	2	3	6	4	4	3
GT71	2	0	4	3	2	1	1	1	1	1	1
GT76	1	1	1	1	1	1	1	1	0	1	1
GT77	0	0	0	0	1	1	0	0	0	0	0
GT83	2	0	0	4	3	4	1	0	0	6	0
GT87	0	0	0	0	1	0	0	0	0	0	0
GT90	4	3	7	6	5	6	8	9	5	7	4
GT92	0	0	0	0	0	0	0	0	0	0	0
tot	102	64	111	137	104	95	106	105	101	112	93
PL1	8	0	16	11	8	1	9	10	3	3	4
PL3	5	0	14	7	7	1	11	10	3	3	2
PL4	4	0	6	3	4	1	4	5	4	4	4
PL7	0	0	0	0	0	0	0	0	0	0	0
PL9	1	0	4	2	0	0	2	1	0	0	0
PL11	1	0	0	1	0	0	1	1	0	0	0
PL20	2	0	0	0	0	1	0	0	0	0	0
PL22	0	0	0	1	0	0	0	0	0	0	0
tot	21	0	40	25	19	4	27	27	10	10	10
TOTAL	624	195	691	904	546	450	720	744	533	587	556
CMB, Carbohydrate-Binding Modules; CE, carbohydrate esterases; GH, Glycoside Hydrolases; GT, Glycosyl-Transferases; PL, Polysaccharide Lyases
