# Supplementary material for: The genome assembly of the fungal pathogen Pyrenochaeta lycopersici from Single-Molecule Real-Time sequencing sheds new light on its biological complexity
Source: PLoS One. 2018 Jul 6;13(7):e0200217. doi: 10.1371/journal.pone.0200217 (PMC6034849; doi:10.1371/journal.pone.0200217)
Supplement: S9 Table — (XLSX) [file pone.0200217.s014.xlsx]

## Sheet: S9_Table
Supplementary Table S9. Functional annotation of P.lycopersici ER1518 OrthoMCL singletons.
SINGLETON GENE ID	NR-NCBI	BLAST2GO	PFAM	dbCAN	SWISSPROT
10003_g	gi|477582880|gb|ENH99983.1| hypothetical protein COCC4DRAFT_179854 [Bipolaris maydis ATCC 48331]	NO-HIT	NO-HIT	NO-HIT	NO-HIT
10005_g	NO-HIT	NO-HIT	NO-HIT	NO-HIT	NO-HIT
10009_g	gi|628083412|ref|XP_007703556.1| hypothetical protein COCSADRAFT_29528 [Bipolaris sorokiniana ND90Pr] >gi|451846974|gb|EMD60282.1| hypothetical protein COCSADRAFT_29528 [Bipolaris sorokiniana ND90Pr]	GO:0016998,domain-containing protein	NO-HIT	NO-HIT	NO-HIT
1000_g	gi|169612932|ref|XP_001799883.1| hypothetical protein SNOG_09594 [Phaeosphaeria nodorum SN15] >gi|111061739|gb|EAT82859.1| hypothetical protein SNOG_09594 [Phaeosphaeria nodorum SN15]	NO-HIT	Fungal specific transcription factor domain	NO-HIT	NO-HIT
10011_g	gi|212540136|ref|XP_002150223.1| sucrose transport protein, putative [Talaromyces marneffei ATCC 18224] >gi|210067522|gb|EEA21614.1| sucrose transport protein, putative [Talaromyces marneffei ATCC 18224]	NO-HIT	Major Facilitator Superfamily	NO-HIT	NO-HIT
10012_g	gi|212540118|ref|XP_002150214.1| conserved hypothetical protein [Talaromyces marneffei ATCC 18224] >gi|210067513|gb|EEA21605.1| conserved hypothetical protein [Talaromyces marneffei ATCC 18224]	NO-HIT	NO-HIT	NO-HIT	NO-HIT
10014_g	gi|451992747|gb|EMD85225.1| hypothetical protein COCHEDRAFT_1035619 [Bipolaris maydis C5] >gi|477582360|gb|ENH99469.1| hypothetical protein COCC4DRAFT_66349 [Bipolaris maydis ATCC 48331]	NO-HIT	NO-HIT	NO-HIT	NO-HIT
10015_g	gi|358384353|gb|EHK21992.1| hypothetical protein TRIVIDRAFT_222554 [Trichoderma virens Gv29-8]	NO-HIT	NO-HIT	NO-HIT	NO-HIT
10016_g	gi|212540118|ref|XP_002150214.1| conserved hypothetical protein [Talaromyces marneffei ATCC 18224] >gi|210067513|gb|EEA21605.1| conserved hypothetical protein [Talaromyces marneffei ATCC 18224]	NO-HIT	NO-HIT	NO-HIT	NO-HIT
10017_g	gi|636598677|ref|XP_008030677.1| hypothetical protein SETTUDRAFT_35321 [Setosphaeria turcica Et28A] >gi|482804374|gb|EOA81486.1| hypothetical protein SETTUDRAFT_35321 [Setosphaeria turcica Et28A]	NO-HIT	Ankyrin repeats (many copies)	NO-HIT	NO-HIT
10022_g	gi|671153503|ref|XP_008715510.1| hypothetical protein HMPREF1541_02933 [Cyphellophora europaea CBS 101466] >gi|568118394|gb|ETN41001.1| hypothetical protein HMPREF1541_02933 [Cyphellophora europaea CBS 101466]	NO-HIT	Cytochrome P450	NO-HIT	NO-HIT
10023_g	gi|255956923|ref|XP_002569214.1| Pc21g22450 [Penicillium rubens Wisconsin 54-1255] >gi|211590925|emb|CAP97142.1| Pc21g22450 [Penicillium rubens Wisconsin 54-1255]	NO-HIT	short chain dehydrogenase	NO-HIT	NO-HIT
10024_g	gi|396465040|ref|XP_003837128.1| similar to cell morphogenesis protein (PAG1) [Leptosphaeria maculans JN3] >gi|312213686|emb|CBX93688.1| similar to cell morphogenesis protein (PAG1) [Leptosphaeria maculans JN3]	NO-HIT	Cell morphogenesis N-terminal	NO-HIT	NO-HIT
10027_g	gi|396465052|ref|XP_003837134.1| hypothetical protein LEMA_P033680.1 [Leptosphaeria maculans JN3] >gi|312213692|emb|CBX93694.1| hypothetical protein LEMA_P033680.1 [Leptosphaeria maculans JN3]	GO:0006468,hypothetical protein LEMA_P033680.1;GO:0005524;GO:0004674;EC:2.7.11	Rio2, N-terminal	NO-HIT	NO-HIT
10029_g	gi|169621604|ref|XP_001804212.1| hypothetical protein SNOG_14013 [Phaeosphaeria nodorum SN15] >gi|111057518|gb|EAT78638.1| hypothetical protein SNOG_14013 [Phaeosphaeria nodorum SN15]	GO:0005488,hypothetical protein SNOG_14013	GATA zinc finger	NO-HIT	NO-HIT
1002_g	gi|169612836|ref|XP_001799835.1| hypothetical protein SNOG_09545 [Phaeosphaeria nodorum SN15] >gi|111061690|gb|EAT82810.1| hypothetical protein SNOG_09545 [Phaeosphaeria nodorum SN15]	NO-HIT	Enoyl-(Acyl carrier protein) reductase	NO-HIT	NO-HIT
10030_g	gi|189206317|ref|XP_001939493.1| conserved hypothetical protein [Pyrenophora tritici-repentis Pt-1C-BFP] >gi|330921386|ref|XP_003299405.1| hypothetical protein PTT_10382 [Pyrenophora teres f. teres 0-1] >gi|187975586|gb|EDU42212.1| conserved hypothetical protein [Pyrenophora tritici-repentis Pt-1C-BFP] >gi|311326935|gb|EFQ92490.1| hypothetical protein PTT_10382 [Pyrenophora teres f. teres 0-1]	NO-HIT	COPI associated protein	NO-HIT	NO-HIT
10031_g	gi|627834959|ref|XP_007688049.1| hypothetical protein COCMIDRAFT_95575 [Bipolaris oryzae ATCC 44560] >gi|576931891|gb|EUC45443.1| hypothetical protein COCMIDRAFT_95575 [Bipolaris oryzae ATCC 44560]	NO-HIT	Initiation factor 2 subunit family	NO-HIT	NO-HIT
10032_g	gi|636587645|ref|XP_008025161.1| hypothetical protein SETTUDRAFT_61812, partial [Setosphaeria turcica Et28A] >gi|482810324|gb|EOA87130.1| hypothetical protein SETTUDRAFT_61812, partial [Setosphaeria turcica Et28A]	NO-HIT	P-loop ATPase protein family	NO-HIT	NO-HIT
10035_g	gi|396465070|ref|XP_003837143.1| predicted protein [Leptosphaeria maculans JN3] >gi|312213701|emb|CBX93703.1| predicted protein [Leptosphaeria maculans JN3]	GO:0055114,predicted protein;GO:0016706;EC:1.14.11	NO-HIT	GH79	NO-HIT
10036_g	gi|169621568|ref|XP_001804194.1| hypothetical protein SNOG_13994 [Phaeosphaeria nodorum SN15] >gi|160704284|gb|EAT78619.2| hypothetical protein SNOG_13994 [Phaeosphaeria nodorum SN15]	NO-HIT	NO-HIT	NO-HIT	NO-HIT
10038_g	gi|627920484|ref|XP_007692981.1| hypothetical protein COCMIDRAFT_108678 [Bipolaris oryzae ATCC 44560] >gi|576926769|gb|EUC40497.1| hypothetical protein COCMIDRAFT_108678 [Bipolaris oryzae ATCC 44560]	GO:0005815,hypothetical protein COCMIDRAFT_108678;GO:0000226;GO:0000922	Spc97 / Spc98 family	NO-HIT	NO-HIT
10040_g	gi|396469373|ref|XP_003838389.1| similar to 8-amino-7-oxononanoate synthase [Leptosphaeria maculans JN3] >gi|312214957|emb|CBX94910.1| similar to 8-amino-7-oxononanoate synthase [Leptosphaeria maculans JN3]	GO:0030170,8-amino-7-oxononanoate synthase;GO:0009058;GO:0003824	Aminotransferase class I and II	NO-HIT	NO-HIT
10042_g	gi|396465134|ref|XP_003837175.1| hypothetical protein LEMA_P034090.1 [Leptosphaeria maculans JN3] >gi|312213733|emb|CBX93735.1| hypothetical protein LEMA_P034090.1 [Leptosphaeria maculans JN3]	NO-HIT	Caleosin related protein	NO-HIT	NO-HIT
10043_g	gi|189206127|ref|XP_001939398.1| mannosyltransferase [Pyrenophora tritici-repentis Pt-1C-BFP] >gi|187975491|gb|EDU42117.1| mannosyltransferase [Pyrenophora tritici-repentis Pt-1C-BFP]	GO:0004378,alpha- -mannosyltransferase alg2;GO:0033164;GO:0009058;EC:2.4.1.232;EC:2.4.1.132	Glycosyl transferase 4-like domain	GT4	NO-HIT
10046_g	gi|628238703|ref|XP_007717550.1| hypothetical protein COCCADRAFT_80364, partial [Bipolaris zeicola 26-R-13] >gi|576913734|gb|EUC28141.1| hypothetical protein COCCADRAFT_80364, partial [Bipolaris zeicola 26-R-13]	NO-HIT	Fip1 motif	NO-HIT	NO-HIT
1004_g	gi|628072171|ref|XP_007700739.1| hypothetical protein COCSADRAFT_90802 [Bipolaris sorokiniana ND90Pr] >gi|451850404|gb|EMD63706.1| hypothetical protein COCSADRAFT_90802 [Bipolaris sorokiniana ND90Pr]	GO:0072546,hypothetical protein COCSADRAFT_90802	PQQ-like domain	NO-HIT	NO-HIT
10052_g	gi|452002953|gb|EMD95410.1| hypothetical protein COCHEDRAFT_1165399 [Bipolaris maydis C5] >gi|477593205|gb|ENI10274.1| hypothetical protein COCC4DRAFT_182711 [Bipolaris maydis ATCC 48331]	NO-HIT	E1-E2 ATPase	NO-HIT	NO-HIT
10054_g	gi|396465176|ref|XP_003837196.1| hypothetical protein LEMA_P034300.1 [Leptosphaeria maculans JN3] >gi|312213754|emb|CBX93756.1| hypothetical protein LEMA_P034300.1 [Leptosphaeria maculans JN3]	GO:0055085,hypothetical protein LEMA_P034300.1;GO:0016021	Major Facilitator Superfamily	NO-HIT	NO-HIT
10056_g	gi|636588481|ref|XP_008025579.1| hypothetical protein SETTUDRAFT_135620 [Setosphaeria turcica Et28A] >gi|482810248|gb|EOA87054.1| hypothetical protein SETTUDRAFT_135620 [Setosphaeria turcica Et28A]	NO-HIT	NO-HIT	NO-HIT	NO-HIT
10058_g	gi|396465186|ref|XP_003837201.1| similar to thiamin pyrophosphokinase-related protein [Leptosphaeria maculans JN3] >gi|312213759|emb|CBX93761.1| similar to thiamin pyrophosphokinase-related protein [Leptosphaeria maculans JN3]	GO:0016787,thiamin pyrophosphokinase-related protein;GO:0016301;GO:0016310	NUDIX domain	NO-HIT	NO-HIT
10060_g	gi|396465196|ref|XP_003837206.1| similar to tRNA-splicing endonuclease subunit sen34 [Leptosphaeria maculans JN3] >gi|312213764|emb|CBX93766.1| similar to tRNA-splicing endonuclease subunit sen34 [Leptosphaeria maculans JN3]	GO:0090305,trna-splicing endonuclease subunit sen34;GO:0003676;GO:0000379;GO:0000214;GO:0000213;EC:3.1.27.9	tRNA intron endonuclease, catalytic C-terminal domain	NO-HIT	NO-HIT
10061_g	gi|169611046|ref|XP_001798941.1| hypothetical protein SNOG_08632 [Phaeosphaeria nodorum SN15] >gi|160702208|gb|EAT83800.2| hypothetical protein SNOG_08632 [Phaeosphaeria nodorum SN15]	GO:0072686,hypothetical protein SNOG_08632;GO:0042729;GO:0030472	DASH complex subunit Dad1	NO-HIT	NO-HIT
10062_g	gi|396465192|ref|XP_003837204.1| similar to GTP-binding protein rho4 [Leptosphaeria maculans JN3] >gi|312213762|emb|CBX93764.1| similar to GTP-binding protein rho4 [Leptosphaeria maculans JN3]	GO:0005525,gtp-binding protein rho4;GO:0005622;GO:0016020;GO:0007264	Ras family	NO-HIT	NO-HIT
10064_g	gi|578489890|gb|EUN27311.1| hypothetical protein COCVIDRAFT_15835 [Bipolaris victoriae FI3]	NO-HIT	Flavodoxin	NO-HIT	NO-HIT
10065_g	gi|396465200|ref|XP_003837208.1| hypothetical protein LEMA_P034420.1 [Leptosphaeria maculans JN3] >gi|312213766|emb|CBX93768.1| hypothetical protein LEMA_P034420.1 [Leptosphaeria maculans JN3]	NO-HIT	NO-HIT	NO-HIT	NO-HIT
10067_g	gi|628056478|ref|XP_007695010.1| hypothetical protein COCSADRAFT_155935 [Bipolaris sorokiniana ND90Pr] >gi|451856495|gb|EMD69786.1| hypothetical protein COCSADRAFT_155935 [Bipolaris sorokiniana ND90Pr]	NO-HIT	Ulp1 protease family, C-terminal catalytic domain	NO-HIT	NO-HIT
10069_g	gi|452003013|gb|EMD95470.1| hypothetical protein COCHEDRAFT_1055948, partial [Bipolaris maydis C5] >gi|477593264|gb|ENI10333.1| hypothetical protein COCC4DRAFT_99651, partial [Bipolaris maydis ATCC 48331]	NO-HIT	NO-HIT	NO-HIT	NO-HIT
10070_g	gi|169610822|ref|XP_001798829.1| hypothetical protein SNOG_08518 [Phaeosphaeria nodorum SN15] >gi|160702163|gb|EAT83686.2| hypothetical protein SNOG_08518 [Phaeosphaeria nodorum SN15]	NO-HIT	Glucanosyltransferase	GH72	NO-HIT
10071_g	gi|627819607|ref|XP_007682643.1| hypothetical protein COCMIDRAFT_613 [Bipolaris oryzae ATCC 44560] >gi|576937273|gb|EUC50762.1| hypothetical protein COCMIDRAFT_613 [Bipolaris oryzae ATCC 44560]	NO-HIT	3' exoribonuclease family, domain 1	NO-HIT	NO-HIT
10074_g	gi|189205613|ref|XP_001939141.1| endoribonuclease dcr-1 [Pyrenophora tritici-repentis Pt-1C-BFP] >gi|187975234|gb|EDU41860.1| endoribonuclease dcr-1 [Pyrenophora tritici-repentis Pt-1C-BFP]	GO:0004525,endoribonuclease dcr-1;GO:0003723;GO:0006396;GO:0046872;GO:0008026;GO:0005524;GO:0050688;GO:0051607;EC:3.1.26.3	Type III restriction enzyme, res subunit	NO-HIT	NO-HIT
10079_g	gi|452002998|gb|EMD95455.1| hypothetical protein COCHEDRAFT_1165514 [Bipolaris maydis C5] >gi|477593249|gb|ENI10318.1| hypothetical protein COCC4DRAFT_155814 [Bipolaris maydis ATCC 48331]	NO-HIT	Protein of unknown function (DUF3237)	NO-HIT	NO-HIT
10080_g	gi|396465560|ref|XP_003837388.1| hypothetical protein LEMA_P036220.1 [Leptosphaeria maculans JN3] >gi|312213946|emb|CBX93948.1| hypothetical protein LEMA_P036220.1 [Leptosphaeria maculans JN3]	NO-HIT	RNA polymerase I-specific transcription-initiation factor	NO-HIT	NO-HIT
10081_g	gi|636587573|ref|XP_008025125.1| hypothetical protein SETTUDRAFT_41481 [Setosphaeria turcica Et28A] >gi|482810202|gb|EOA87008.1| hypothetical protein SETTUDRAFT_41481 [Setosphaeria turcica Et28A]	GO:0016020,hypothetical protein SETTUDRAFT_41481	RNA polymerase I-specific transcription-initiation factor	NO-HIT	NO-HIT
10083_g	gi|396465556|ref|XP_003837386.1| similar to ATP dependent RNA helicase [Leptosphaeria maculans JN3] >gi|312213944|emb|CBX93946.1| similar to ATP dependent RNA helicase [Leptosphaeria maculans JN3]	GO:0003676,atp dependent rna helicase;GO:0005524;GO:0008026	Helicase conserved C-terminal domain	NO-HIT	NO-HIT
10084_g	NO-HIT	NO-HIT	NO-HIT	NO-HIT	NO-HIT
10085_g	gi|396465548|ref|XP_003837382.1| similar to secretory pathway protein Ssp120 [Leptosphaeria maculans JN3] >gi|312213940|emb|CBX93942.1| similar to secretory pathway protein Ssp120 [Leptosphaeria maculans JN3]	GO:0005509,secretory pathway protein ssp120	NO-HIT	NO-HIT	NO-HIT
10086_g	gi|396465544|ref|XP_003837380.1| similar to paxneb superfamily protein [Leptosphaeria maculans JN3] >gi|312213938|emb|CBX93940.1| similar to paxneb superfamily protein [Leptosphaeria maculans JN3]	GO:0033588,paxneb superfamily protein;GO:0006357	PAXNEB protein	NO-HIT	NO-HIT
10087_g	gi|751748965|gb|KIM97149.1| hypothetical protein OIDMADRAFT_203869 [Oidiodendron maius Zn]	NO-HIT	Dienelactone hydrolase family	NO-HIT	NO-HIT
10088_g	gi|320591702|gb|EFX04141.1| hypothetical protein CMQ_1069 [Grosmannia clavigera kw1407]	NO-HIT	NO-HIT	NO-HIT	NO-HIT
10090_g	gi|597582301|ref|XP_007294207.1| hypothetical protein MBM_06318 [Marssonina brunnea f. sp. 'multigermtubi' MB_m1] >gi|406862640|gb|EKD15690.1| hypothetical protein MBM_06318 [Marssonina brunnea f. sp. 'multigermtubi' MB_m1]	NO-HIT	NO-HIT	NO-HIT	NO-HIT
10091_g	gi|636588411|ref|XP_008025544.1| hypothetical protein SETTUDRAFT_178915 [Setosphaeria turcica Et28A] >gi|482810207|gb|EOA87013.1| hypothetical protein SETTUDRAFT_178915 [Setosphaeria turcica Et28A]	NO-HIT	NO-HIT	NO-HIT	NO-HIT
10095_g	NO-HIT	NO-HIT	NO-HIT	NO-HIT	NO-HIT
10096_g	NO-HIT	NO-HIT	NO-HIT	NO-HIT	NO-HIT
10098_g	gi|628054069|ref|XP_007694304.1| hypothetical protein COCSADRAFT_32483 [Bipolaris sorokiniana ND90Pr] >gi|451856520|gb|EMD69811.1| hypothetical protein COCSADRAFT_32483 [Bipolaris sorokiniana ND90Pr]	NO-HIT	NO-HIT	NO-HIT	NO-HIT
10099_g	gi|636588423|ref|XP_008025550.1| hypothetical protein SETTUDRAFT_163094 [Setosphaeria turcica Et28A] >gi|482810213|gb|EOA87019.1| hypothetical protein SETTUDRAFT_163094 [Setosphaeria turcica Et28A]	NO-HIT	Inositolphosphorylceramide synthase subunit Kei1	NO-HIT	NO-HIT
1009_g	NO-HIT	NO-HIT	NO-HIT	NO-HIT	NO-HIT
100_g	gi|156045746|ref|XP_001589428.1| hypothetical protein SS1G_09149 [Sclerotinia sclerotiorum 1980] >gi|154693545|gb|EDN93283.1| hypothetical protein SS1G_09149 [Sclerotinia sclerotiorum 1980 UF-70]	NO-HIT	NO-HIT	NO-HIT	NO-HIT
10101_g	gi|627819645|ref|XP_007682662.1| hypothetical protein COCMIDRAFT_21754 [Bipolaris oryzae ATCC 44560] >gi|576937249|gb|EUC50738.1| hypothetical protein COCMIDRAFT_21754 [Bipolaris oryzae ATCC 44560]	GO:0003676,hypothetical protein COCMIDRAFT_21754;GO:0005524;GO:0004386	Helicase conserved C-terminal domain	NO-HIT	NO-HIT
10103_g	gi|578489854|gb|EUN27275.1| hypothetical protein COCVIDRAFT_26444 [Bipolaris victoriae FI3]	NO-HIT	Mitosis protein DIM1	NO-HIT	NO-HIT
10104_g	gi|169611108|ref|XP_001798972.1| hypothetical protein SNOG_08663 [Phaeosphaeria nodorum SN15] >gi|111062711|gb|EAT83831.1| hypothetical protein SNOG_08663 [Phaeosphaeria nodorum SN15]	NO-HIT	NO-HIT	NO-HIT	NO-HIT
10107_g	gi|330932350|ref|XP_003303739.1| putative mitochondrial 37S ribosomal protein MRPS12 [Pyrenophora teres f. teres 0-1] >gi|311320050|gb|EFQ88166.1| hypothetical protein PTT_16081 [Pyrenophora teres f. teres 0-1]	GO:0005840,mitochondrial 37s ribosomal protein mrps12	Ribosomal protein S12/S23	NO-HIT	NO-HIT
10109_g	gi|630006543|ref|XP_007827257.1| hypothetical protein PFICI_00485 [Pestalotiopsis fici W106-1] >gi|573067129|gb|ETS86657.1| hypothetical protein PFICI_00485 [Pestalotiopsis fici W106-1]	NO-HIT	NO-HIT	NO-HIT	NO-HIT
1010_g	gi|396474178|ref|XP_003839509.1| hypothetical protein LEMA_P031820.1 [Leptosphaeria maculans JN3] >gi|312216078|emb|CBX96030.1| hypothetical protein LEMA_P031820.1 [Leptosphaeria maculans JN3]	GO:0005634,hypothetical protein LEMA_P031820.1;GO:0006355	Domain of unknown function (DUF1996)	NO-HIT	NO-HIT
10111_g	gi|396465396|ref|XP_003837306.1| hypothetical protein LEMA_P035400.1 [Leptosphaeria maculans JN3] >gi|312213864|emb|CBX93866.1| hypothetical protein LEMA_P035400.1 [Leptosphaeria maculans JN3]	NO-HIT	Uncharacterized conserved protein (DUF2293)	NO-HIT	NO-HIT
10113_g	gi|330933262|ref|XP_003304111.1| hypothetical protein PTT_16548 [Pyrenophora teres f. teres 0-1] >gi|311319524|gb|EFQ87808.1| hypothetical protein PTT_16548 [Pyrenophora teres f. teres 0-1]	NO-HIT	Domain of unknown function (DUF814)	NO-HIT	NO-HIT
10114_g	gi|667824509|ref|XP_007776426.1| hypothetical protein W97_00320 [Coniosporium apollinis CBS 100218] >gi|494823744|gb|EON61109.1| hypothetical protein W97_00320 [Coniosporium apollinis CBS 100218]	NO-HIT	NO-HIT	NO-HIT	NO-HIT
10115_g	gi|627819861|ref|XP_007682770.1| hypothetical protein COCMIDRAFT_80997 [Bipolaris oryzae ATCC 44560] >gi|576937317|gb|EUC50806.1| hypothetical protein COCMIDRAFT_80997 [Bipolaris oryzae ATCC 44560]	NO-HIT	NO-HIT	NO-HIT	NO-HIT
10116_g	gi|627819617|ref|XP_007682648.1| hypothetical protein COCMIDRAFT_652 [Bipolaris oryzae ATCC 44560] >gi|576937315|gb|EUC50804.1| hypothetical protein COCMIDRAFT_652 [Bipolaris oryzae ATCC 44560]	GO:0006468,protein kinase;GO:0005524;GO:0004674;EC:2.7.11	Protein kinase domain	NO-HIT	NO-HIT
10118_g	gi|169611286|ref|XP_001799061.1| hypothetical protein SNOG_08753 [Phaeosphaeria nodorum SN15] >gi|111062801|gb|EAT83921.1| hypothetical protein SNOG_08753 [Phaeosphaeria nodorum SN15]	GO:0000786,hypothetical protein LEMA_P035470.1;GO:0003677;GO:0006334;GO:0005634;GO:0046982	NO-HIT	NO-HIT	NO-HIT
10119_g	gi|169611284|ref|XP_001799060.1| hypothetical protein SNOG_08752 [Phaeosphaeria nodorum SN15] >gi|111062800|gb|EAT83920.1| hypothetical protein SNOG_08752 [Phaeosphaeria nodorum SN15]	NO-HIT	NO-HIT	NO-HIT	NO-HIT
10122_g	gi|636588317|ref|XP_008025497.1| hypothetical protein SETTUDRAFT_178867 [Setosphaeria turcica Et28A] >gi|482810148|gb|EOA86954.1| hypothetical protein SETTUDRAFT_178867 [Setosphaeria turcica Et28A]	NO-HIT	NO-HIT	NO-HIT	NO-HIT
10124_g	gi|396465380|ref|XP_003837298.1| similar to DNA-directed RNA polymerase I subunit [Leptosphaeria maculans JN3] >gi|312213856|emb|CBX93858.1| similar to DNA-directed RNA polymerase I subunit [Leptosphaeria maculans JN3]	GO:0005488,dna-directed rna polymerase i subunit	Transcription factor S-II (TFIIS)	NO-HIT	NO-HIT
10126_g	gi|396465334|ref|XP_003837275.1| predicted protein [Leptosphaeria maculans JN3] >gi|312213833|emb|CBX93835.1| predicted protein [Leptosphaeria maculans JN3]	NO-HIT	NO-HIT	NO-HIT	NO-HIT
10127_g	gi|330930164|ref|XP_003302918.1| hypothetical protein PTT_14915 [Pyrenophora teres f. teres 0-1] >gi|311321385|gb|EFQ88954.1| hypothetical protein PTT_14915 [Pyrenophora teres f. teres 0-1]	GO:0016620,betaine aldehyde dehydrogenase 2;GO:0055114	Aldehyde dehydrogenase family	NO-HIT	NO-HIT
10129_g	NO-HIT	NO-HIT	NO-HIT	NO-HIT	NO-HIT
10130_g	NO-HIT	NO-HIT	NO-HIT	NO-HIT	NO-HIT
10131_g	gi|169611252|ref|XP_001799044.1| hypothetical protein SNOG_08736 [Phaeosphaeria nodorum SN15] >gi|160702255|gb|EAT83904.2| hypothetical protein SNOG_08736 [Phaeosphaeria nodorum SN15]	GO:0015940,hypothetical protein SNOG_08736;GO:0004592;EC:6.3.2.1	Pantoate-beta-alanine ligase	NO-HIT	NO-HIT
10133_g	gi|169613975|ref|XP_001800404.1| hypothetical protein SNOG_10122 [Phaeosphaeria nodorum SN15] >gi|160707249|gb|EAT82457.2| hypothetical protein SNOG_10122 [Phaeosphaeria nodorum SN15]	NO-HIT	Subtilase family	NO-HIT	NO-HIT
10137_g	NO-HIT	NO-HIT	NO-HIT	NO-HIT	NO-HIT
10142_g	NO-HIT	NO-HIT	NO-HIT	NO-HIT	NO-HIT
10143_g	gi|628055462|ref|XP_007694718.1| hypothetical protein COCSADRAFT_155567 [Bipolaris sorokiniana ND90Pr] >gi|451856087|gb|EMD69378.1| hypothetical protein COCSADRAFT_155567 [Bipolaris sorokiniana ND90Pr]	GO:0006357,hypothetical protein COCSADRAFT_155567;GO:0008270;GO:0000981;GO:0003677;GO:0005634;GO:0006366	Fungal Zn(2)-Cys(6) binuclear cluster domain	NO-HIT	NO-HIT
10144_g	gi|396465298|ref|XP_003837257.1| similar to DNA repair protein rad5 [Leptosphaeria maculans JN3] >gi|312213815|emb|CBX93817.1| similar to DNA repair protein rad5 [Leptosphaeria maculans JN3]	GO:0046872,dna repair protein rad5;GO:0003676	SNF2 family N-terminal domain	NO-HIT	NO-HIT
10145_g	gi|477593542|gb|ENI10611.1| hypothetical protein COCC4DRAFT_67583 [Bipolaris maydis ATCC 48331]	NO-HIT	Sodium/calcium exchanger protein	NO-HIT	NO-HIT
10148_g	gi|628056393|ref|XP_007694984.1| hypothetical protein COCSADRAFT_213621 [Bipolaris sorokiniana ND90Pr] >gi|451856465|gb|EMD69756.1| hypothetical protein COCSADRAFT_213621 [Bipolaris sorokiniana ND90Pr]	GO:0003899,hypothetical protein COCSADRAFT_213621;GO:0006351;GO:0005634;EC:2.7.7.6	Sin-like protein conserved region	NO-HIT	NO-HIT
10159_g	gi|396465234|ref|XP_003837225.1| similar to pectate lyase [Leptosphaeria maculans JN3] >gi|312213783|emb|CBX93785.1| similar to pectate lyase [Leptosphaeria maculans JN3]	NO-HIT	Pectate lyase	PL1	NO-HIT
10161_g	gi|189206608|ref|XP_001939638.1| integral membrane protein [Pyrenophora tritici-repentis Pt-1C-BFP] >gi|187975731|gb|EDU42357.1| integral membrane protein [Pyrenophora tritici-repentis Pt-1C-BFP]	NO-HIT	CFEM domain	NO-HIT	NO-HIT
10162_g	gi|636587567|ref|XP_008025122.1| hypothetical protein SETTUDRAFT_41456 [Setosphaeria turcica Et28A] >gi|482810174|gb|EOA86980.1| hypothetical protein SETTUDRAFT_41456 [Setosphaeria turcica Et28A]	GO:0003824,hypothetical protein SETTUDRAFT_41456;GO:0008152	NO-HIT	NO-HIT	NO-HIT
10165_g	gi|169598822|ref|XP_001792834.1| hypothetical protein SNOG_02217 [Phaeosphaeria nodorum SN15] >gi|160704476|gb|EAT90429.2| hypothetical protein SNOG_02217 [Phaeosphaeria nodorum SN15]	NO-HIT	NO-HIT	NO-HIT	NO-HIT
10166_g	gi|685871159|ref|XP_009262612.1| hypothetical protein FPSE_11220 [Fusarium pseudograminearum CS3096] >gi|408389117|gb|EKJ68603.1| hypothetical protein FPSE_11220 [Fusarium pseudograminearum CS3096]	NO-HIT	Heterokaryon incompatibility protein (HET)	NO-HIT	NO-HIT
10168_g	gi|530461769|gb|EQB44804.1| hypothetical protein CGLO_16403 [Colletotrichum gloeosporioides Cg-14]	NO-HIT	Lactonase, 7-bladed beta-propeller	NO-HIT	NO-HIT
10170_g	gi|315045400|ref|XP_003172075.1| hypothetical protein MGYG_04666 [Microsporum gypseum CBS 118893] >gi|311342461|gb|EFR01664.1| hypothetical protein MGYG_04666 [Microsporum gypseum CBS 118893]	NO-HIT	NO-HIT	NO-HIT	NO-HIT
10173_g	gi|396465218|ref|XP_003837217.1| hypothetical protein LEMA_P034510.1 [Leptosphaeria maculans JN3] >gi|312213775|emb|CBX93777.1| hypothetical protein LEMA_P034510.1 [Leptosphaeria maculans JN3]	NO-HIT	Oxysterol-binding protein	NO-HIT	NO-HIT
10174_g	gi|578489830|gb|EUN27251.1| hypothetical protein COCVIDRAFT_15783 [Bipolaris victoriae FI3]	NO-HIT	Asparaginase	NO-HIT	NO-HIT
10179_g	gi|169611176|ref|XP_001799006.1| hypothetical protein SNOG_08697 [Phaeosphaeria nodorum SN15] >gi|111062745|gb|EAT83865.1| hypothetical protein SNOG_08697 [Phaeosphaeria nodorum SN15]	GO:0004190,hypothetical protein SNOG_08697;GO:0006508;EC:3.4.23	Eukaryotic aspartyl protease	NO-HIT	NO-HIT
10185_g	gi|628056584|ref|XP_007695041.1| hypothetical protein COCSADRAFT_77505 [Bipolaris sorokiniana ND90Pr] >gi|451856538|gb|EMD69829.1| hypothetical protein COCSADRAFT_77505 [Bipolaris sorokiniana ND90Pr]	NO-HIT	MCM N-terminal domain	NO-HIT	NO-HIT
10186_g	gi|169621662|ref|XP_001804241.1| hypothetical protein SNOG_14042 [Phaeosphaeria nodorum SN15] >gi|111057547|gb|EAT78667.1| hypothetical protein SNOG_14042 [Phaeosphaeria nodorum SN15]	NO-HIT	Sad1 / UNC-like C-terminal	NO-HIT	NO-HIT
10188_g	gi|628201544|ref|XP_007711046.1| hypothetical protein COCCADRAFT_4025 [Bipolaris zeicola 26-R-13] >gi|576920443|gb|EUC34599.1| hypothetical protein COCCADRAFT_4025 [Bipolaris zeicola 26-R-13]	NO-HIT	Glutathione S-transferase, C-terminal domain	NO-HIT	NO-HIT
10199_g	gi|627917340|ref|XP_007691964.1| hypothetical protein COCMIDRAFT_8796 [Bipolaris oryzae ATCC 44560] >gi|576927856|gb|EUC41523.1| hypothetical protein COCMIDRAFT_8796 [Bipolaris oryzae ATCC 44560]	NO-HIT	Heterokaryon incompatibility protein (HET)	NO-HIT	NO-HIT
10202_g	gi|628196395|ref|XP_007709812.1| hypothetical protein COCCADRAFT_89531 [Bipolaris zeicola 26-R-13] >gi|576921811|gb|EUC35947.1| hypothetical protein COCCADRAFT_89531 [Bipolaris zeicola 26-R-13]	NO-HIT	Acyltransferase	NO-HIT	NO-HIT
10203_g	gi|396465706|ref|XP_003837461.1| hypothetical protein LEMA_P036950.1 [Leptosphaeria maculans JN3] >gi|312214019|emb|CBX94021.1| hypothetical protein LEMA_P036950.1 [Leptosphaeria maculans JN3]	GO:0030123,hypothetical protein LEMA_P036950.1;GO:0016192;GO:0006886	Adaptin N terminal region	NO-HIT	NO-HIT
10205_g	gi|396465702|ref|XP_003837459.1| similar to rho-gdp dissociation inhibitor [Leptosphaeria maculans JN3] >gi|312214017|emb|CBX94019.1| similar to rho-gdp dissociation inhibitor [Leptosphaeria maculans JN3]	NO-HIT	RHO protein GDP dissociation inhibitor	NO-HIT	NO-HIT
10207_g	gi|330935373|ref|XP_003304935.1| hypothetical protein PTT_17669 [Pyrenophora teres f. teres 0-1] >gi|311318125|gb|EFQ86872.1| hypothetical protein PTT_17669 [Pyrenophora teres f. teres 0-1]	GO:0008152,succinyl- ligase subunit alpha;GO:0005524;GO:0048037;GO:0016874	CoA binding domain	NO-HIT	NO-HIT
10211_g	NO-HIT	NO-HIT	NO-HIT	NO-HIT	NO-HIT
10212_g	gi|396465678|ref|XP_003837447.1| similar to rho guanyl nucleotide exchange factor [Leptosphaeria maculans JN3] >gi|312214005|emb|CBX94007.1| similar to rho guanyl nucleotide exchange factor [Leptosphaeria maculans JN3]	GO:0035023,rho guanyl nucleotide exchange factor;GO:0005089	RhoGEF domain	NO-HIT	NO-HIT
10215_g	gi|189205823|ref|XP_001939246.1| conserved hypothetical protein [Pyrenophora tritici-repentis Pt-1C-BFP] >gi|187975339|gb|EDU41965.1| conserved hypothetical protein [Pyrenophora tritici-repentis Pt-1C-BFP]	NO-HIT	Protein of unknown function (DUF3112)	NO-HIT	NO-HIT
10217_g	gi|330935465|ref|XP_003304981.1| hypothetical protein PTT_17715 [Pyrenophora teres f. teres 0-1] >gi|311318171|gb|EFQ86918.1| hypothetical protein PTT_17715 [Pyrenophora teres f. teres 0-1]	GO:0016020,hypothetical protein PTT_17715;GO:0044765	NO-HIT	NO-HIT	NO-HIT
10219_g	gi|396465666|ref|XP_003837441.1| hypothetical protein LEMA_P036750.1 [Leptosphaeria maculans JN3] >gi|312213999|emb|CBX94001.1| hypothetical protein LEMA_P036750.1 [Leptosphaeria maculans JN3]	NO-HIT	PI31 proteasome regulator N-terminal	NO-HIT	NO-HIT
10226_g	gi|636773373|ref|XP_008088860.1| P-loop containing nucleoside triphosphate hydrolase [Glarea lozoyensis ATCC 20868] >gi|512195934|gb|EPE24772.1| P-loop containing nucleoside triphosphate hydrolase [Glarea lozoyensis ATCC 20868]	NO-HIT	ABC-2 family transporter protein	NO-HIT	NO-HIT
1022_g	gi|628071549|ref|XP_007700428.1| hypothetical protein COCSADRAFT_37456 [Bipolaris sorokiniana ND90Pr] >gi|451850385|gb|EMD63687.1| hypothetical protein COCSADRAFT_37456 [Bipolaris sorokiniana ND90Pr]	NO-HIT	Putative zinc-finger domain	NO-HIT	NO-HIT
10237_g	gi|169621702|ref|XP_001804261.1| hypothetical protein SNOG_14062 [Phaeosphaeria nodorum SN15] >gi|111057567|gb|EAT78687.1| hypothetical protein SNOG_14062 [Phaeosphaeria nodorum SN15]	NO-HIT	NO-HIT	NO-HIT	NO-HIT
10238_g	gi|169621698|ref|XP_001804259.1| hypothetical protein SNOG_14060 [Phaeosphaeria nodorum SN15] >gi|160704311|gb|EAT78685.2| hypothetical protein SNOG_14060 [Phaeosphaeria nodorum SN15]	GO:0005840,hypothetical protein SNOG_14060;GO:0004827;GO:0051276;GO:0005524;GO:0006433;EC:6.1.1.15	tRNA synthetase class II core domain (G, H, P, S and T)	NO-HIT	NO-HIT
10240_g	NO-HIT	NO-HIT	NO-HIT	NO-HIT	NO-HIT
10242_g	gi|396465736|ref|XP_003837476.1| similar to polyphosphoinositide phosphatase Fig4 [Leptosphaeria maculans JN3] >gi|312214034|emb|CBX94036.1| similar to polyphosphoinositide phosphatase Fig4 [Leptosphaeria maculans JN3]	GO:0016021,polyphosphoinositide phosphatase fig4;GO:0042578;GO:0055085;EC:3.1	SacI homology domain	NO-HIT	NO-HIT
10243_g	gi|189205777|ref|XP_001939223.1| conserved hypothetical protein [Pyrenophora tritici-repentis Pt-1C-BFP] >gi|187975316|gb|EDU41942.1| conserved hypothetical protein [Pyrenophora tritici-repentis Pt-1C-BFP]	GO:0055085,conserved hypothetical protein;GO:0016021	Major Facilitator Superfamily	NO-HIT	NO-HIT
10249_g	gi|615428419|ref|XP_007588952.1| putative archaeal flagellin n-terminal-like domain-containing protein [Neofusicoccum parvum UCRNP2] >gi|485916173|gb|EOD43570.1| putative archaeal flagellin n-terminal-like domain-containing protein [Neofusicoccum parvum UCRNP2]	NO-HIT	NO-HIT	NO-HIT	NO-HIT
10252_g	gi|330935429|ref|XP_003304963.1| hypothetical protein PTT_17697 [Pyrenophora teres f. teres 0-1] >gi|311318153|gb|EFQ86900.1| hypothetical protein PTT_17697 [Pyrenophora teres f. teres 0-1]	NO-HIT	NO-HIT	NO-HIT	NO-HIT
10254_g	gi|169610748|ref|XP_001798792.1| hypothetical protein SNOG_08481 [Phaeosphaeria nodorum SN15] >gi|111062529|gb|EAT83649.1| hypothetical protein SNOG_08481 [Phaeosphaeria nodorum SN15]	NO-HIT	Gamma interferon inducible lysosomal thiol reductase (GILT)	NO-HIT	NO-HIT
10257_g	gi|330935439|ref|XP_003304968.1| hypothetical protein PTT_17702 [Pyrenophora teres f. teres 0-1] >gi|311318158|gb|EFQ86905.1| hypothetical protein PTT_17702 [Pyrenophora teres f. teres 0-1]	GO:0004540,hypothetical protein PTT_17702;GO:0008033	Rpp14/Pop5 family	NO-HIT	NO-HIT
1025_g	gi|380481765|emb|CCF41652.1| hypothetical protein CH063_11865 [Colletotrichum higginsianum]	NO-HIT	NO-HIT	NO-HIT	NO-HIT
10260_g	gi|396465502|ref|XP_003837359.1| predicted protein [Leptosphaeria maculans JN3] >gi|312213917|emb|CBX93919.1| predicted protein [Leptosphaeria maculans JN3]	GO:0016021,predicted protein;GO:0005216;GO:0006811;GO:0055085	NO-HIT	NO-HIT	NO-HIT
10263_g	gi|330935385|ref|XP_003304941.1| hypothetical protein PTT_17675 [Pyrenophora teres f. teres 0-1] >gi|311318131|gb|EFQ86878.1| hypothetical protein PTT_17675 [Pyrenophora teres f. teres 0-1]	GO:0008152,hypothetical protein PTT_17675;GO:0030170;GO:0008483	Aminotransferase class-III	NO-HIT	NO-HIT
10265_g	gi|396465632|ref|XP_003837424.1| hypothetical protein LEMA_P036580.1 [Leptosphaeria maculans JN3] >gi|312213982|emb|CBX93984.1| hypothetical protein LEMA_P036580.1 [Leptosphaeria maculans JN3]	NO-HIT	NO-HIT	NO-HIT	NO-HIT
10267_g	gi|452003383|gb|EMD95840.1| hypothetical protein COCHEDRAFT_1221542 [Bipolaris maydis C5] >gi|477593631|gb|ENI10700.1| hypothetical protein COCC4DRAFT_156695 [Bipolaris maydis ATCC 48331]	NO-HIT	Aldo/keto reductase family	NO-HIT	NO-HIT
10271_g	gi|189205845|ref|XP_001939257.1| conserved hypothetical protein [Pyrenophora tritici-repentis Pt-1C-BFP] >gi|187975350|gb|EDU41976.1| conserved hypothetical protein [Pyrenophora tritici-repentis Pt-1C-BFP]	NO-HIT	NO-HIT	NO-HIT	NO-HIT
10272_g	gi|662533386|gb|KEQ90720.1| hypothetical protein AUEXF2481DRAFT_70877 [Aureobasidium subglaciale EXF-2481]	NO-HIT	Arginase family	NO-HIT	NO-HIT
10273_g	gi|189205853|ref|XP_001939261.1| predicted protein [Pyrenophora tritici-repentis Pt-1C-BFP] >gi|187975354|gb|EDU41980.1| predicted protein [Pyrenophora tritici-repentis Pt-1C-BFP]	NO-HIT	NO-HIT	NO-HIT	NO-HIT
10274_g	gi|578495708|gb|EUN33089.1| hypothetical protein COCVIDRAFT_32583 [Bipolaris victoriae FI3]	NO-HIT	Endoribonuclease L-PSP	NO-HIT	NO-HIT
10275_g	gi|169615535|ref|XP_001801183.1| hypothetical protein SNOG_10925 [Phaeosphaeria nodorum SN15] >gi|111060304|gb|EAT81424.1| hypothetical protein SNOG_10925 [Phaeosphaeria nodorum SN15]	NO-HIT	NO-HIT	NO-HIT	NO-HIT
10278_g	gi|452003120|gb|EMD95577.1| hypothetical protein COCHEDRAFT_1126410 [Bipolaris maydis C5] >gi|477593370|gb|ENI10439.1| hypothetical protein COCC4DRAFT_46201 [Bipolaris maydis ATCC 48331]	GO:0020037,mitochondrial cytochrome b2;GO:0046872;GO:0016491;GO:0055114;GO:0010181	Cytochrome b5-like Heme/Steroid binding domain	NO-HIT	NO-HIT
10279_g	gi|169610860|ref|XP_001798848.1| hypothetical protein SNOG_08538 [Phaeosphaeria nodorum SN15] >gi|160702173|gb|EAT83706.2| hypothetical protein SNOG_08538 [Phaeosphaeria nodorum SN15]	NO-HIT	NO-HIT	NO-HIT	NO-HIT
10284_g	gi|396465470|ref|XP_003837343.1| similar to aminopeptidase Y [Leptosphaeria maculans JN3] >gi|312213901|emb|CBX93903.1| similar to aminopeptidase Y [Leptosphaeria maculans JN3]	GO:0016020,aminopeptidase y;GO:0004571;GO:0006508;GO:0005509;GO:0004177;EC:3.4.11;EC:3.2.1.113	PA domain	NO-HIT	NO-HIT
10287_g	NO-HIT	NO-HIT	NO-HIT	NO-HIT	NO-HIT
10288_g	gi|695123702|emb|CEG04737.1| unnamed protein product [Fusarium sp. FIESC_5 CS3069]	NO-HIT	Ankyrin repeats (3 copies)	NO-HIT	NO-HIT
1028_g	gi|627845106|ref|XP_007689282.1| hypothetical protein COCMIDRAFT_98804 [Bipolaris oryzae ATCC 44560] >gi|576930620|gb|EUC44197.1| hypothetical protein COCMIDRAFT_98804 [Bipolaris oryzae ATCC 44560]	NO-HIT	Inositol-pentakisphosphate 2-kinase	NO-HIT	NO-HIT
10292_g	NO-HIT	NO-HIT	NO-HIT	NO-HIT	NO-HIT
10295_g	gi|636748507|ref|XP_008076427.1| Cytochrome P450 [Glarea lozoyensis ATCC 20868] >gi|512208295|gb|EPE37112.1| Cytochrome P450 [Glarea lozoyensis ATCC 20868]	NO-HIT	Cytochrome P450	NO-HIT	NO-HIT
102_g	gi|578491522|gb|EUN28928.1| hypothetical protein COCVIDRAFT_36053 [Bipolaris victoriae FI3]	NO-HIT	Indigoidine synthase A like protein	NO-HIT	NO-HIT
10300_g	gi|591434896|gb|EXL67905.1| hypothetical protein FOPG_16003 [Fusarium oxysporum f. sp. conglutinans race 2 54008]	NO-HIT	Ankyrin repeats (many copies)	NO-HIT	NO-HIT
10302_g	NO-HIT	NO-HIT	NO-HIT	NO-HIT	NO-HIT
10305_g	gi|169611402|ref|XP_001799119.1| hypothetical protein SNOG_08813 [Phaeosphaeria nodorum SN15] >gi|111062861|gb|EAT83981.1| hypothetical protein SNOG_08813 [Phaeosphaeria nodorum SN15]	NO-HIT	NO-HIT	NO-HIT	NO-HIT
10307_g	gi|189194317|ref|XP_001933497.1| predicted protein [Pyrenophora tritici-repentis Pt-1C-BFP] >gi|187979061|gb|EDU45687.1| predicted protein [Pyrenophora tritici-repentis Pt-1C-BFP]	GO:0051260,predicted protein	NO-HIT	NO-HIT	NO-HIT
10308_g	gi|169610922|ref|XP_001798879.1| hypothetical protein SNOG_08570 [Phaeosphaeria nodorum SN15] >gi|160702183|gb|EAT83738.2| hypothetical protein SNOG_08570 [Phaeosphaeria nodorum SN15]	NO-HIT	NO-HIT	NO-HIT	NO-HIT
10309_g	NO-HIT	NO-HIT	NO-HIT	NO-HIT	NO-HIT
1030_g	gi|477587577|gb|ENI04658.1| hypothetical protein COCC4DRAFT_81629 [Bipolaris maydis ATCC 48331]	NO-HIT	NO-HIT	NO-HIT	NO-HIT
10312_g	gi|627867835|ref|XP_007689917.1| hypothetical protein COCMIDRAFT_100496 [Bipolaris oryzae ATCC 44560] >gi|576929963|gb|EUC43556.1| hypothetical protein COCMIDRAFT_100496 [Bipolaris oryzae ATCC 44560]	NO-HIT	Sugar (and other) transporter	NO-HIT	NO-HIT
10313_g	gi|667827011|ref|XP_007777676.1| hypothetical protein W97_01581 [Coniosporium apollinis CBS 100218] >gi|494825141|gb|EON62359.1| hypothetical protein W97_01581 [Coniosporium apollinis CBS 100218]	NO-HIT	DnaJ C terminal domain	NO-HIT	NO-HIT
10314_g	NO-HIT	NO-HIT	NO-HIT	NO-HIT	NO-HIT
10316_g	gi|396465600|ref|XP_003837408.1| predicted protein [Leptosphaeria maculans JN3] >gi|312213966|emb|CBX93968.1| predicted protein [Leptosphaeria maculans JN3]	NO-HIT	Spherulation-specific family 4	NO-HIT	NO-HIT
10317_g	gi|396465598|ref|XP_003837407.1| hypothetical protein LEMA_P036410.1 [Leptosphaeria maculans JN3] >gi|312213965|emb|CBX93967.1| hypothetical protein LEMA_P036410.1 [Leptosphaeria maculans JN3]	NO-HIT	Spherulation-specific family 4	NO-HIT	NO-HIT
10318_g	gi|169610870|ref|XP_001798853.1| hypothetical protein SNOG_08543 [Phaeosphaeria nodorum SN15] >gi|111062591|gb|EAT83711.1| hypothetical protein SNOG_08543 [Phaeosphaeria nodorum SN15]	GO:0047617,acyl- thioesterase;GO:0006637;EC:3.1.2.20;EC:3.1.2	Thioesterase-like superfamily	NO-HIT	NO-HIT
10319_g	gi|636588061|ref|XP_008025369.1| hypothetical protein SETTUDRAFT_153550 [Setosphaeria turcica Et28A] >gi|482809953|gb|EOA86759.1| hypothetical protein SETTUDRAFT_153550 [Setosphaeria turcica Et28A]	NO-HIT	NO-HIT	NO-HIT	NO-HIT
1031_g	gi|636595417|ref|XP_008029047.1| hypothetical protein SETTUDRAFT_164714 [Setosphaeria turcica Et28A] >gi|482806221|gb|EOA83294.1| hypothetical protein SETTUDRAFT_164714 [Setosphaeria turcica Et28A]	NO-HIT	Domain found in Dishevelled, Egl-10, and Pleckstrin (DEP)	NO-HIT	NO-HIT
10321_g	gi|452003128|gb|EMD95585.1| hypothetical protein COCHEDRAFT_1165821 [Bipolaris maydis C5] >gi|477593378|gb|ENI10447.1| hypothetical protein COCC4DRAFT_183138 [Bipolaris maydis ATCC 48331]	NO-HIT	Glutaredoxin	NO-HIT	NO-HIT
10326_g	gi|667829678|ref|XP_007779008.1| hypothetical protein W97_02919 [Coniosporium apollinis CBS 100218] >gi|494826635|gb|EON63691.1| hypothetical protein W97_02919 [Coniosporium apollinis CBS 100218]	NO-HIT	Clr5 domain	NO-HIT	NO-HIT
1032_g	NO-HIT	NO-HIT	NO-HIT	NO-HIT	NO-HIT
10332_g	gi|396473474|ref|XP_003839348.1| hypothetical protein LEMA_P030210.1 [Leptosphaeria maculans JN3] >gi|312215917|emb|CBX95869.1| hypothetical protein LEMA_P030210.1 [Leptosphaeria maculans JN3]	GO:0008270,related to zinc-containing long-chain alcohol dehydrogenase;GO:0016491;GO:0055114	Alcohol dehydrogenase GroES-like domain	NO-HIT	NO-HIT
10337_g	gi|452003141|gb|EMD95598.1| hypothetical protein COCHEDRAFT_1165850 [Bipolaris maydis C5] >gi|477593391|gb|ENI10460.1| hypothetical protein COCC4DRAFT_183164 [Bipolaris maydis ATCC 48331]	NO-HIT	NO-HIT	NO-HIT	NO-HIT
10339_g	gi|751356291|gb|KIL94013.1| quinate transport protein [Fusarium avenaceum]	NO-HIT	Sugar (and other) transporter	NO-HIT	NO-HIT
1033_g	gi|636594783|ref|XP_008028730.1| hypothetical protein SETTUDRAFT_21994 [Setosphaeria turcica Et28A] >gi|482806222|gb|EOA83295.1| hypothetical protein SETTUDRAFT_21994 [Setosphaeria turcica Et28A]	GO:0015991,vacuolar atp synthase 16 kda proteolipid subunit 2;GO:0033179;GO:0015078;GO:0016021	ATP synthase subunit C	NO-HIT	NO-HIT
10340_g	gi|591407045|gb|EXL42182.1| hypothetical protein FOCG_15532 [Fusarium oxysporum f. sp. radicis-lycopersici 26381]	NO-HIT	Fungal specific transcription factor domain	NO-HIT	NO-HIT
10342_g	gi|631240072|ref|XP_007914958.1| putative secreted protein [Togninia minima UCRPA7] >gi|500257097|gb|EOO00291.1| putative secreted protein [Togninia minima UCRPA7]	NO-HIT	NO-HIT	GH43	NO-HIT
10343_g	gi|169605893|ref|XP_001796367.1| hypothetical protein SNOG_05979 [Phaeosphaeria nodorum SN15] >gi|160706867|gb|EAT87043.2| hypothetical protein SNOG_05979 [Phaeosphaeria nodorum SN15]	NO-HIT	NO-HIT	NO-HIT	NO-HIT
10348_g	gi|440636584|gb|ELR06503.1| hypothetical protein GMDG_08027 [Pseudogymnoascus destructans 20631-21]	NO-HIT	NO-HIT	NO-HIT	NO-HIT
10357_g	gi|169610792|ref|XP_001798814.1| hypothetical protein SNOG_08503 [Phaeosphaeria nodorum SN15] >gi|160702155|gb|EAT83671.2| hypothetical protein SNOG_08503 [Phaeosphaeria nodorum SN15]	NO-HIT	Pyridine nucleotide-disulphide oxidoreductase	NO-HIT	NO-HIT
10358_g	gi|667839799|ref|XP_007784067.1| hypothetical protein W97_08008 [Coniosporium apollinis CBS 100218] >gi|494832526|gb|EON68750.1| hypothetical protein W97_08008 [Coniosporium apollinis CBS 100218]	NO-HIT	Major Facilitator Superfamily	NO-HIT	NO-HIT
10363_g	gi|169614207|ref|XP_001800520.1| hypothetical protein SNOG_10241 [Phaeosphaeria nodorum SN15] >gi|111061456|gb|EAT82576.1| hypothetical protein SNOG_10241 [Phaeosphaeria nodorum SN15]	GO:0004521,hypothetical protein SNOG_10241;GO:0003723	ribonuclease	NO-HIT	NO-HIT
10364_g	gi|330946190|ref|XP_003306713.1| hypothetical protein PTT_19919 [Pyrenophora teres f. teres 0-1] >gi|311315692|gb|EFQ85212.1| hypothetical protein PTT_19919 [Pyrenophora teres f. teres 0-1]	GO:0033014,porphobilinogen deaminase;GO:0018160;GO:0004418;EC:2.5.1.61	Porphobilinogen deaminase, dipyromethane cofactor binding domain	NO-HIT	NO-HIT
10365_g	gi|407922698|gb|EKG15794.1| Cytochrome P450 [Macrophomina phaseolina MS6]	NO-HIT	NO-HIT	NO-HIT	NO-HIT
10366_g	gi|189200244|ref|XP_001936459.1| alpha/beta hydrolase fold domain containing protein [Pyrenophora tritici-repentis Pt-1C-BFP] >gi|187983558|gb|EDU49046.1| alpha/beta hydrolase fold domain containing protein [Pyrenophora tritici-repentis Pt-1C-BFP]	GO:0008152,alpha beta hydrolase fold domain containing protein;GO:0016787	alpha/beta hydrolase fold	CE10	NO-HIT
10369_g	gi|628070063|ref|XP_007699685.1| hypothetical protein COCSADRAFT_89087 [Bipolaris sorokiniana ND90Pr] >gi|451851927|gb|EMD65225.1| hypothetical protein COCSADRAFT_89087 [Bipolaris sorokiniana ND90Pr]	GO:0006629,hypothetical protein COCSADRAFT_89087;GO:0030729;EC:6.2.1.16	AMP-binding enzyme	NO-HIT	NO-HIT
10372_g	gi|189199058|ref|XP_001935866.1| oxidoreductase domain containing protein [Pyrenophora tritici-repentis Pt-1C-BFP] >gi|187982965|gb|EDU48453.1| oxidoreductase domain containing protein [Pyrenophora tritici-repentis Pt-1C-BFP]	NO-HIT	2OG-Fe(II) oxygenase superfamily	NO-HIT	NO-HIT
10374_g	gi|330947421|ref|XP_003306879.1| hypothetical protein PTT_20175 [Pyrenophora teres f. teres 0-1] >gi|311315369|gb|EFQ85028.1| hypothetical protein PTT_20175 [Pyrenophora teres f. teres 0-1]	NO-HIT	PH domain	NO-HIT	NO-HIT
10377_g	gi|396476814|ref|XP_003840127.1| similar to Na+/H+ antiporter Nha1 [Leptosphaeria maculans JN3] >gi|312216698|emb|CBX96648.1| similar to Na+/H+ antiporter Nha1 [Leptosphaeria maculans JN3]	GO:0015385,na+ h+ antiporter nha1;GO:0055085;GO:0016021;GO:0006814	Sodium/hydrogen exchanger family	NO-HIT	NO-HIT
10380_g	gi|628198047|ref|XP_007710209.1| hypothetical protein COCCADRAFT_90659 [Bipolaris zeicola 26-R-13] >gi|576921345|gb|EUC35487.1| hypothetical protein COCCADRAFT_90659 [Bipolaris zeicola 26-R-13] >gi|578486093|gb|EUN23575.1| hypothetical protein COCVIDRAFT_108444 [Bipolaris victoriae FI3]	GO:0055114,hypothetical protein COCCADRAFT_90659;GO:0016706;EC:1.14.11	non-haem dioxygenase in morphine synthesis N-terminal	NO-HIT	NO-HIT
10382_g	gi|115401190|ref|XP_001216183.1| hypothetical protein ATEG_07562 [Aspergillus terreus NIH2624] >gi|114190124|gb|EAU31824.1| hypothetical protein ATEG_07562 [Aspergillus terreus NIH2624]	NO-HIT	Scytalone dehydratase	NO-HIT	NO-HIT
10383_g	gi|681095633|emb|CDP25762.1| Putative protein of unknown function possibly involved in aflatoxin biosynthesis, member of the aflatoxin cluster [Podospora anserina S mat+]	NO-HIT	Protein of unknown function (DUF4243)	NO-HIT	NO-HIT
10385_g	gi|169601976|ref|XP_001794410.1| hypothetical protein SNOG_03865 [Phaeosphaeria nodorum SN15] >gi|111067950|gb|EAT89070.1| hypothetical protein SNOG_03865 [Phaeosphaeria nodorum SN15]	NO-HIT	Major Facilitator Superfamily	NO-HIT	NO-HIT
10386_g	gi|330930465|ref|XP_003303046.1| hypothetical protein PTT_15069 [Pyrenophora teres f. teres 0-1] >gi|311321245|gb|EFQ88859.1| hypothetical protein PTT_15069 [Pyrenophora teres f. teres 0-1]	NO-HIT	NO-HIT	NO-HIT	NO-HIT
1038_g	gi|682294074|gb|KFY08961.1| hypothetical protein V492_05772 [Pseudogymnoascus pannorum VKM F-4246]	NO-HIT	NO-HIT	NO-HIT	NO-HIT
1039_g	gi|116193283|ref|XP_001222454.1| predicted protein [Chaetomium globosum CBS 148.51] >gi|88182272|gb|EAQ89740.1| predicted protein [Chaetomium globosum CBS 148.51]	NO-HIT	NO-HIT	NO-HIT	NO-HIT
10400_g	gi|396476442|ref|XP_003840025.1| hypothetical protein LEMA_P108110.1 [Leptosphaeria maculans JN3] >gi|312216596|emb|CBX96546.1| hypothetical protein LEMA_P108110.1 [Leptosphaeria maculans JN3]	GO:0016491,hypothetical protein LEMA_P108110.1	NO-HIT	NO-HIT	NO-HIT
10405_g	gi|330928878|ref|XP_003302438.1| hypothetical protein PTT_14243 [Pyrenophora teres f. teres 0-1] >gi|311322220|gb|EFQ89463.1| hypothetical protein PTT_14243 [Pyrenophora teres f. teres 0-1]	NO-HIT	NO-HIT	NO-HIT	NO-HIT
10406_g	gi|169614371|ref|XP_001800602.1| hypothetical protein SNOG_10327 [Phaeosphaeria nodorum SN15] >gi|111061542|gb|EAT82662.1| hypothetical protein SNOG_10327 [Phaeosphaeria nodorum SN15]	NO-HIT	Beta-lactamase	NO-HIT	NO-HIT
10408_g	gi|169614027|ref|XP_001800430.1| hypothetical protein SNOG_10148 [Phaeosphaeria nodorum SN15] >gi|160707262|gb|EAT82483.2| hypothetical protein SNOG_10148 [Phaeosphaeria nodorum SN15]	NO-HIT	NO-HIT	NO-HIT	NO-HIT
10413_g	gi|330946147|ref|XP_003306699.1| hypothetical protein PTT_19905 [Pyrenophora teres f. teres 0-1] >gi|311315678|gb|EFQ85198.1| hypothetical protein PTT_19905 [Pyrenophora teres f. teres 0-1]	NO-HIT	NO-HIT	NO-HIT	NO-HIT
10415_g	gi|169614095|ref|XP_001800464.1| hypothetical protein SNOG_10182 [Phaeosphaeria nodorum SN15] >gi|111061397|gb|EAT82517.1| hypothetical protein SNOG_10182 [Phaeosphaeria nodorum SN15]	GO:0020037,heme-dependent peroxidase;GO:0004601;GO:0055114;GO:0006979;EC:1.11.1.7	Peroxidase	AA2	NO-HIT
10416_g	gi|330946149|ref|XP_003306700.1| hypothetical protein PTT_19906 [Pyrenophora teres f. teres 0-1] >gi|311315679|gb|EFQ85199.1| hypothetical protein PTT_19906 [Pyrenophora teres f. teres 0-1]	NO-HIT	Thioesterase superfamily	NO-HIT	NO-HIT
10418_g	gi|189200264|ref|XP_001936469.1| conserved hypothetical protein [Pyrenophora tritici-repentis Pt-1C-BFP] >gi|187983568|gb|EDU49056.1| conserved hypothetical protein [Pyrenophora tritici-repentis Pt-1C-BFP]	NO-HIT	Uncharacterized protein conserved in bacteria (DUF2263)	NO-HIT	NO-HIT
10419_g	gi|169614267|ref|XP_001800550.1| hypothetical protein SNOG_10271 [Phaeosphaeria nodorum SN15] >gi|111061486|gb|EAT82606.1| hypothetical protein SNOG_10271 [Phaeosphaeria nodorum SN15]	NO-HIT	TATA-binding protein interacting (TIP20)	NO-HIT	NO-HIT
10422_g	NO-HIT	NO-HIT	NO-HIT	NO-HIT	NO-HIT
10424_g	gi|189200262|ref|XP_001936468.1| conserved hypothetical protein [Pyrenophora tritici-repentis Pt-1C-BFP] >gi|187983567|gb|EDU49055.1| conserved hypothetical protein [Pyrenophora tritici-repentis Pt-1C-BFP]	NO-HIT	NO-HIT	NO-HIT	NO-HIT
10425_g	gi|330918830|ref|XP_003298358.1| hypothetical protein PTT_09072 [Pyrenophora teres f. teres 0-1] >gi|330929983|ref|XP_003302842.1| hypothetical protein PTT_14821 [Pyrenophora teres f. teres 0-1] >gi|330929990|ref|XP_003302845.1| hypothetical protein PTT_14824 [Pyrenophora teres f. teres 0-1] >gi|311321520|gb|EFQ89061.1| hypothetical protein PTT_14824 [Pyrenophora teres f. teres 0-1] >gi|311321524…	GO:0009058,hypothetical protein PTT_09072;GO:0016740	Squalene/phytoene synthase	NO-HIT	NO-HIT
10427_g	gi|119181306|ref|XP_001241875.1| hypothetical protein CIMG_05771 [Coccidioides immitis RS] >gi|392864798|gb|EAS30523.2| multidrug resistance protein [Coccidioides immitis RS]	NO-HIT	Major Facilitator Superfamily	NO-HIT	NO-HIT
1042_g	NO-HIT	NO-HIT	NO-HIT	NO-HIT	NO-HIT
10431_g	gi|189199716|ref|XP_001936195.1| 3-hydroxyisobutyryl-CoA hydrolase, mitochondrial precursor [Pyrenophora tritici-repentis Pt-1C-BFP] >gi|187983294|gb|EDU48782.1| 3-hydroxyisobutyryl-CoA hydrolase, mitochondrial precursor [Pyrenophora tritici-repentis Pt-1C-BFP]	GO:0016787,3-hydroxyisobutyryl- mitochondrial precursor;GO:0008270;GO:0016491;GO:0055114	Enoyl-CoA hydratase/isomerase family	NO-HIT	NO-HIT
10433_g	gi|330933788|ref|XP_003304301.1| hypothetical protein PTT_16834 [Pyrenophora teres f. teres 0-1] >gi|311319173|gb|EFQ87603.1| hypothetical protein PTT_16834 [Pyrenophora teres f. teres 0-1]	GO:0005488,hypothetical protein PTT_16834	NO-HIT	NO-HIT	NO-HIT
10436_g	gi|578487838|gb|EUN25290.1| hypothetical protein COCVIDRAFT_103833 [Bipolaris victoriae FI3]	NO-HIT	SH3 domain	NO-HIT	NO-HIT
10437_g	gi|452842751|gb|EME44687.1| hypothetical protein DOTSEDRAFT_173003 [Dothistroma septosporum NZE10]	NO-HIT	NO-HIT	NO-HIT	NO-HIT
10439_g	gi|628308660|ref|XP_007760568.1| hypothetical protein A1O7_08385 [Cladophialophora yegresii CBS 114405] >gi|589972125|gb|EXJ55458.1| hypothetical protein A1O7_08385 [Cladophialophora yegresii CBS 114405]	NO-HIT	NO-HIT	NO-HIT	NO-HIT
10441_g	gi|517321067|emb|CCT71602.1| related to amino acid transport protein GAP1 [Fusarium fujikuroi IMI 58289]	NO-HIT	Amino acid permease	NO-HIT	NO-HIT
10442_g	gi|671170638|ref|XP_008725785.1| hypothetical protein G647_03217 [Cladophialophora carrionii CBS 160.54] >gi|565937237|gb|ETI26440.1| hypothetical protein G647_03217 [Cladophialophora carrionii CBS 160.54]	NO-HIT	NAD(P)-binding Rossmann-like domain	NO-HIT	NO-HIT
10447_g	gi|636588847|ref|XP_008025762.1| hypothetical protein SETTUDRAFT_171506 [Setosphaeria turcica Et28A] >gi|482810517|gb|EOA87323.1| hypothetical protein SETTUDRAFT_171506 [Setosphaeria turcica Et28A]	NO-HIT	NO-HIT	NO-HIT	NO-HIT
10449_g	gi|169614391|ref|XP_001800612.1| hypothetical protein SNOG_10336 [Phaeosphaeria nodorum SN15] >gi|111061551|gb|EAT82671.1| hypothetical protein SNOG_10336 [Phaeosphaeria nodorum SN15]	GO:0000178,exosome complex subunit csl4;GO:0003723	Ras family	NO-HIT	NO-HIT
1044_g	gi|330947898|ref|XP_003306996.1| hypothetical protein PTT_20317 [Pyrenophora teres f. teres 0-1] >gi|311315175|gb|EFQ84883.1| hypothetical protein PTT_20317 [Pyrenophora teres f. teres 0-1]	GO:0006357,hypothetical protein PTT_20317;GO:0008270;GO:0000981;GO:0003677;GO:0005634;GO:0006366	NO-HIT	NO-HIT	NO-HIT
10452_g	gi|628198066|ref|XP_007710214.1| hypothetical protein COCCADRAFT_90629 [Bipolaris zeicola 26-R-13] >gi|576921354|gb|EUC35496.1| hypothetical protein COCCADRAFT_90629 [Bipolaris zeicola 26-R-13]	NO-HIT	NO-HIT	NO-HIT	NO-HIT
10453_g	gi|630013149|ref|XP_007830560.1| hypothetical protein PFICI_03788 [Pestalotiopsis fici W106-1] >gi|573066161|gb|ETS85763.1| hypothetical protein PFICI_03788 [Pestalotiopsis fici W106-1]	NO-HIT	NO-HIT	NO-HIT	NO-HIT
10455_g	gi|743658656|gb|KID85959.1| multidrug resistance protein CDR2 [Metarhizium guizhouense ARSEF 977]	NO-HIT	ABC transporter	NO-HIT	NO-HIT
10457_g	gi|662510974|gb|KEQ68558.1| hypothetical protein M436DRAFT_58242 [Aureobasidium pullulans var. namibiae CBS 147.97]	NO-HIT	NO-HIT	NO-HIT	NO-HIT
10461_g	gi|636587501|ref|XP_008025089.1| hypothetical protein SETTUDRAFT_31677 [Setosphaeria turcica Et28A] >gi|482810607|gb|EOA87413.1| hypothetical protein SETTUDRAFT_31677 [Setosphaeria turcica Et28A]	NO-HIT	NO-HIT	NO-HIT	NO-HIT
10463_g	gi|396476580|ref|XP_003840064.1| similar to phenol 2-monooxygenase [Leptosphaeria maculans JN3] >gi|312216635|emb|CBX96585.1| similar to phenol 2-monooxygenase [Leptosphaeria maculans JN3]	GO:0055114,phenol 2-monooxygenase;GO:0004497	FAD binding domain	NO-HIT	NO-HIT
10465_g	gi|396476573|ref|XP_003840062.1| similar to recombination hotspot-binding protein (Translin) [Leptosphaeria maculans JN3] >gi|312216633|emb|CBX96583.1| similar to recombination hotspot-binding protein (Translin) [Leptosphaeria maculans JN3]	NO-HIT	Translin family	NO-HIT	NO-HIT
10466_g	gi|169613819|ref|XP_001800326.1| hypothetical protein SNOG_10043 [Phaeosphaeria nodorum SN15] >gi|111061258|gb|EAT82378.1| hypothetical protein SNOG_10043 [Phaeosphaeria nodorum SN15]	NO-HIT	NO-HIT	NO-HIT	NO-HIT
10469_g	gi|630011845|ref|XP_007829908.1| hypothetical protein PFICI_03136 [Pestalotiopsis fici W106-1] >gi|573065509|gb|ETS85111.1| hypothetical protein PFICI_03136 [Pestalotiopsis fici W106-1]	NO-HIT	Pyridine nucleotide-disulphide oxidoreductase	NO-HIT	NO-HIT
10471_g	NO-HIT	NO-HIT	NO-HIT	NO-HIT	NO-HIT
10473_g	gi|667826621|ref|XP_007777481.1| hypothetical protein W97_01383 [Coniosporium apollinis CBS 100218] >gi|494824946|gb|EON62164.1| hypothetical protein W97_01383 [Coniosporium apollinis CBS 100218]	NO-HIT	NO-HIT	NO-HIT	NO-HIT
10474_g	gi|330925278|ref|XP_003300983.1| hypothetical protein PTT_12378 [Pyrenophora teres f. teres 0-1] >gi|311324629|gb|EFQ90932.1| hypothetical protein PTT_12378 [Pyrenophora teres f. teres 0-1]	NO-HIT	Glycosyl hydrolase family 61	AA9	NO-HIT
10475_g	gi|164426363|ref|XP_001728324.1| hypothetical protein NCU10458 [Neurospora crassa OR74A] >gi|157071306|gb|EDO65233.1| hypothetical protein NCU10458 [Neurospora crassa OR74A] >gi|725979631|gb|KHE82861.1| hypothetical protein GE21DRAFT_6286 [Neurospora crassa]	NO-HIT	NO-HIT	NO-HIT	NO-HIT
10476_g	gi|636749003|ref|XP_008076675.1| hypothetical protein GLAREA_05195 [Glarea lozoyensis ATCC 20868] >gi|512207039|gb|EPE35857.1| hypothetical protein GLAREA_05195 [Glarea lozoyensis ATCC 20868]	NO-HIT	NO-HIT	NO-HIT	NO-HIT
10477_g	gi|477534728|gb|ENH86256.1| alpha-amylase [Colletotrichum orbiculare MAFF 240422]	NO-HIT	Alpha amylase, catalytic domain	GH13	NO-HIT
10481_g	gi|380482643|emb|CCF41113.1| heterokaryon incompatibility protein [Colletotrichum higginsianum]	NO-HIT	Heterokaryon incompatibility protein (HET)	NO-HIT	NO-HIT
10484_g	gi|396476361|ref|XP_003840004.1| hypothetical protein LEMA_P107900.1 [Leptosphaeria maculans JN3] >gi|312216575|emb|CBX96525.1| hypothetical protein LEMA_P107900.1 [Leptosphaeria maculans JN3]	NO-HIT	BTB/POZ domain	NO-HIT	NO-HIT
10486_g	gi|330924237|ref|XP_003300564.1| hypothetical protein PTT_11833 [Pyrenophora teres f. teres 0-1] >gi|311325249|gb|EFQ91337.1| hypothetical protein PTT_11833 [Pyrenophora teres f. teres 0-1]	GO:0016070,hypothetical protein PTT_11833	SpoU rRNA Methylase family	NO-HIT	NO-HIT
10492_g	gi|330917914|ref|XP_003298010.1| hypothetical protein PTT_08591 [Pyrenophora teres f. teres 0-1] >gi|311329020|gb|EFQ93893.1| hypothetical protein PTT_08591 [Pyrenophora teres f. teres 0-1]	GO:0006281,hypothetical protein PTT_08591;GO:0090399;GO:0004674;GO:0010212;GO:0016572;GO:0000723;GO:0005524;GO:0000077;EC:2.7.11	Telomere-length maintenance and DNA damage repair	NO-HIT	NO-HIT
10498_g	NO-HIT	NO-HIT	NO-HIT	NO-HIT	NO-HIT
104_g	gi|636591407|ref|XP_008027042.1| hypothetical protein SETTUDRAFT_32543 [Setosphaeria turcica Et28A] >gi|482808400|gb|EOA85333.1| hypothetical protein SETTUDRAFT_32543 [Setosphaeria turcica Et28A]	NO-HIT	NO-HIT	NO-HIT	NO-HIT
10501_g	gi|628197870|ref|XP_007710167.1| hypothetical protein COCCADRAFT_3279 [Bipolaris zeicola 26-R-13] >gi|576921328|gb|EUC35470.1| hypothetical protein COCCADRAFT_3279 [Bipolaris zeicola 26-R-13]	NO-HIT	Ribosomal protein L7Ae/L30e/S12e/Gadd45 family	NO-HIT	NO-HIT
10516_g	gi|636588951|ref|XP_008025814.1| hypothetical protein SETTUDRAFT_136198 [Setosphaeria turcica Et28A] >gi|482810593|gb|EOA87399.1| hypothetical protein SETTUDRAFT_136198 [Setosphaeria turcica Et28A]	NO-HIT	NO-HIT	NO-HIT	NO-HIT
10518_g	gi|682416800|gb|KFY87554.1| hypothetical protein V500_06899 [Pseudogymnoascus pannorum VKM F-4518 (FW-2643)]	NO-HIT	NO-HIT	NO-HIT	NO-HIT
1051_g	NO-HIT	NO-HIT	NO-HIT	NO-HIT	NO-HIT
10521_g	gi|451995519|gb|EMD87987.1| hypothetical protein COCHEDRAFT_73379 [Bipolaris maydis C5] >gi|477586418|gb|ENI03503.1| hypothetical protein COCC4DRAFT_25165 [Bipolaris maydis ATCC 48331]	GO:0008152,cytosolic cu zn superoxide dismutase	Copper/zinc superoxide dismutase (SODC)	NO-HIT	NO-HIT
10522_g	gi|407916418|gb|EKG09790.1| Transglutaminase-like protein [Macrophomina phaseolina MS6]	NO-HIT	Rad4 transglutaminase-like domain	NO-HIT	NO-HIT
1052_g	gi|169612870|ref|XP_001799852.1| hypothetical protein SNOG_09563 [Phaeosphaeria nodorum SN15] >gi|111061708|gb|EAT82828.1| hypothetical protein SNOG_09563 [Phaeosphaeria nodorum SN15]	NO-HIT	NO-HIT	NO-HIT	NO-HIT
10530_g	gi|330922672|ref|XP_003299926.1| hypothetical protein PTT_11038 [Pyrenophora teres f. teres 0-1] >gi|311326174|gb|EFQ91973.1| hypothetical protein PTT_11038 [Pyrenophora teres f. teres 0-1]	NO-HIT	NO-HIT	NO-HIT	NO-HIT
10534_g	gi|330921591|ref|XP_003299485.1| hypothetical protein PTT_10486 [Pyrenophora teres f. teres 0-1] >gi|311326819|gb|EFQ92419.1| hypothetical protein PTT_10486 [Pyrenophora teres f. teres 0-1]	NO-HIT	PX domain	NO-HIT	NO-HIT
10536_g	NO-HIT	NO-HIT	NO-HIT	NO-HIT	NO-HIT
10537_g	gi|451995344|gb|EMD87812.1| hypothetical protein COCHEDRAFT_1143386 [Bipolaris maydis C5] >gi|477586241|gb|ENI03326.1| hypothetical protein COCC4DRAFT_199942 [Bipolaris maydis ATCC 48331]	NO-HIT	STAG domain	NO-HIT	NO-HIT
10538_g	gi|330915106|ref|XP_003296902.1| hypothetical protein PTT_07135 [Pyrenophora teres f. teres 0-1] >gi|311330721|gb|EFQ95002.1| hypothetical protein PTT_07135 [Pyrenophora teres f. teres 0-1]	NO-HIT	Alb1	NO-HIT	NO-HIT
10541_g	gi|189199760|ref|XP_001936217.1| conserved hypothetical protein [Pyrenophora tritici-repentis Pt-1C-BFP] >gi|187983316|gb|EDU48804.1| conserved hypothetical protein [Pyrenophora tritici-repentis Pt-1C-BFP]	NO-HIT	Protein of unknown function (DUF2422)	NO-HIT	NO-HIT
10543_g	gi|169614293|ref|XP_001800563.1| hypothetical protein SNOG_10284 [Phaeosphaeria nodorum SN15] >gi|160707316|gb|EAT82619.2| hypothetical protein SNOG_10284 [Phaeosphaeria nodorum SN15]	GO:0004416,hydroxyacylglutathione hydrolase;GO:0008270;GO:0006750;EC:3.1.2.6	Metallo-beta-lactamase superfamily	NO-HIT	NO-HIT
10544_g	gi|189199812|ref|XP_001936243.1| dimethylglycine dehydrogenase, mitochondrial precursor [Pyrenophora tritici-repentis Pt-1C-BFP] >gi|187983342|gb|EDU48830.1| dimethylglycine dehydrogenase, mitochondrial precursor [Pyrenophora tritici-repentis Pt-1C-BFP]	GO:0005737,dimethylglycine mitochondrial precursor;GO:0006546;GO:0016491;GO:0004047;GO:0055114;EC:2.1.2.10	FAD dependent oxidoreductase	NO-HIT	NO-HIT
10548_g	gi|636588869|ref|XP_008025773.1| hypothetical protein SETTUDRAFT_179114 [Setosphaeria turcica Et28A] >gi|482810532|gb|EOA87338.1| hypothetical protein SETTUDRAFT_179114 [Setosphaeria turcica Et28A]	NO-HIT	B-block binding subunit of TFIIIC	NO-HIT	NO-HIT
10550_g	gi|169625563|ref|XP_001806185.1| hypothetical protein SNOG_16055 [Phaeosphaeria nodorum SN15] >gi|111055514|gb|EAT76634.1| hypothetical protein SNOG_16055 [Phaeosphaeria nodorum SN15]	GO:0006184,mitochondrial dynamin gtpase;GO:0003924;GO:0005525	Dynamin family	NO-HIT	NO-HIT
10551_g	gi|169625573|ref|XP_001806190.1| hypothetical protein SNOG_16060 [Phaeosphaeria nodorum SN15] >gi|160705680|gb|EAT76639.2| hypothetical protein SNOG_16060 [Phaeosphaeria nodorum SN15]	GO:0006629,hypothetical protein SNOG_16060;GO:0008081	NO-HIT	NO-HIT	NO-HIT
10553_g	NO-HIT	NO-HIT	NO-HIT	NO-HIT	NO-HIT
10555_g	gi|396477068|ref|XP_003840187.1| hypothetical protein LEMA_P109730.1 [Leptosphaeria maculans JN3] >gi|312216758|emb|CBX96708.1| hypothetical protein LEMA_P109730.1 [Leptosphaeria maculans JN3]	NO-HIT	NO-HIT	NO-HIT	NO-HIT
10556_g	gi|169625599|ref|XP_001806203.1| hypothetical protein SNOG_16074 [Phaeosphaeria nodorum SN15] >gi|111055533|gb|EAT76653.1| hypothetical protein SNOG_16074 [Phaeosphaeria nodorum SN15]	NO-HIT	Ribosomal protein L32	NO-HIT	NO-HIT
10557_g	gi|396477058|ref|XP_003840184.1| similar to defective in cullin neddylation protein 1 [Leptosphaeria maculans JN3] >gi|312216755|emb|CBX96705.1| similar to defective in cullin neddylation protein 1 [Leptosphaeria maculans JN3]	GO:0005840,defective in cullin neddylation protein 1;GO:0003735;GO:0006412	Cullin binding	NO-HIT	NO-HIT
10558_g	gi|578488919|gb|EUN26357.1| hypothetical protein COCVIDRAFT_101076 [Bipolaris victoriae FI3]	NO-HIT	DNA polymerase alpha subunit B N-terminal	NO-HIT	NO-HIT
1055_g	gi|189188732|ref|XP_001930705.1| RING finger membrane protein [Pyrenophora tritici-repentis Pt-1C-BFP] >gi|187972311|gb|EDU39810.1| RING finger membrane protein [Pyrenophora tritici-repentis Pt-1C-BFP]	NO-HIT	RING-variant domain	NO-HIT	NO-HIT
10561_g	gi|169614285|ref|XP_001800559.1| hypothetical protein SNOG_10280 [Phaeosphaeria nodorum SN15] >gi|111061495|gb|EAT82615.1| hypothetical protein SNOG_10280 [Phaeosphaeria nodorum SN15]	GO:0005737,hypothetical protein SNOG_10280;GO:0008242;GO:0006751;EC:3.4.19	Glutamine amidotransferases class-II	NO-HIT	NO-HIT
10562_g	gi|451995366|gb|EMD87834.1| hypothetical protein COCHEDRAFT_1182825 [Bipolaris maydis C5] >gi|477586263|gb|ENI03348.1| hypothetical protein COCC4DRAFT_199995 [Bipolaris maydis ATCC 48331]	NO-HIT	Importin beta binding domain	NO-HIT	NO-HIT
10564_g	gi|636583961|ref|XP_008023319.1| hypothetical protein SETTUDRAFT_38048 [Setosphaeria turcica Et28A] >gi|482811989|gb|EOA88721.1| hypothetical protein SETTUDRAFT_38048 [Setosphaeria turcica Et28A]	NO-HIT	NO-HIT	NO-HIT	NO-HIT
10565_g	NO-HIT	NO-HIT	NO-HIT	NO-HIT	NO-HIT
10566_g	gi|627821307|ref|XP_007683493.1| hypothetical protein COCMIDRAFT_1366 [Bipolaris oryzae ATCC 44560] >gi|576936465|gb|EUC49960.1| hypothetical protein COCMIDRAFT_1366 [Bipolaris oryzae ATCC 44560]	NO-HIT	NO-HIT	NO-HIT	NO-HIT
10569_g	gi|169614407|ref|XP_001800620.1| hypothetical protein SNOG_10344 [Phaeosphaeria nodorum SN15] >gi|111061559|gb|EAT82679.1| hypothetical protein SNOG_10344 [Phaeosphaeria nodorum SN15]	NO-HIT	NO-HIT	NO-HIT	NO-HIT
10571_g	gi|636588919|ref|XP_008025798.1| hypothetical protein SETTUDRAFT_136152 [Setosphaeria turcica Et28A] >gi|482810568|gb|EOA87374.1| hypothetical protein SETTUDRAFT_136152 [Setosphaeria turcica Et28A]	NO-HIT	NO-HIT	NO-HIT	NO-HIT
10573_g	gi|596720125|ref|XP_007286064.1| hypothetical protein CGGC5_13837 [Colletotrichum gloeosporioides Nara gc5] >gi|429849501|gb|ELA24883.1| hypothetical protein CGGC5_13837 [Colletotrichum gloeosporioides Nara gc5]	NO-HIT	NO-HIT	NO-HIT	NO-HIT
10574_g	gi|330928583|ref|XP_003302324.1| hypothetical protein PTT_14085 [Pyrenophora teres f. teres 0-1] >gi|311322400|gb|EFQ89576.1| hypothetical protein PTT_14085 [Pyrenophora teres f. teres 0-1]	NO-HIT	NO-HIT	NO-HIT	NO-HIT
10575_g	gi|636757413|ref|XP_008080880.1| hypothetical protein GLAREA_11907 [Glarea lozoyensis ATCC 20868] >gi|512203000|gb|EPE31825.1| hypothetical protein GLAREA_11907 [Glarea lozoyensis ATCC 20868]	NO-HIT	Heterokaryon incompatibility protein (HET)	NO-HIT	NO-HIT
10576_g	gi|396476787|ref|XP_003840120.1| similar to Ankyrin and HET domain protein [Leptosphaeria maculans JN3] >gi|312216691|emb|CBX96641.1| similar to Ankyrin and HET domain protein [Leptosphaeria maculans JN3]	NO-HIT	Heterokaryon incompatibility protein (HET)	NO-HIT	NO-HIT
10577_g	gi|330929198|ref|XP_003302547.1| hypothetical protein PTT_14414 [Pyrenophora teres f. teres 0-1] >gi|311322015|gb|EFQ89360.1| hypothetical protein PTT_14414 [Pyrenophora teres f. teres 0-1]	GO:0003723,rrna biogenesis protein rrp5;GO:0006396;GO:0005634	S1 RNA binding domain	NO-HIT	NO-HIT
10579_g	gi|189199890|ref|XP_001936282.1| predicted protein [Pyrenophora tritici-repentis Pt-1C-BFP] >gi|187983381|gb|EDU48869.1| predicted protein [Pyrenophora tritici-repentis Pt-1C-BFP]	NO-HIT	NO-HIT	NO-HIT	NO-HIT
1057_g	gi|627826144|ref|XP_007685286.1| hypothetical protein COCMIDRAFT_2902 [Bipolaris oryzae ATCC 44560] >gi|576934598|gb|EUC48110.1| hypothetical protein COCMIDRAFT_2902 [Bipolaris oryzae ATCC 44560]	NO-HIT	NO-HIT	NO-HIT	NO-HIT
10585_g	gi|396476863|ref|XP_003840139.1| hypothetical protein LEMA_P109250.1 [Leptosphaeria maculans JN3] >gi|312216710|emb|CBX96660.1| hypothetical protein LEMA_P109250.1 [Leptosphaeria maculans JN3]	NO-HIT	NO-HIT	NO-HIT	NO-HIT
10586_g	gi|585663445|ref|XP_006811834.1| PREDICTED: repetitive proline-rich cell wall protein 2-like [Saccoglossus kowalevskii]	NO-HIT	NO-HIT	NO-HIT	NO-HIT
10587_g	NO-HIT	NO-HIT	NO-HIT	NO-HIT	NO-HIT
10596_g	NO-HIT	NO-HIT	NO-HIT	NO-HIT	NO-HIT
10597_g	gi|627837042|ref|XP_007688715.1| hypothetical protein COCMIDRAFT_5989 [Bipolaris oryzae ATCC 44560] >gi|576931189|gb|EUC44755.1| hypothetical protein COCMIDRAFT_5989 [Bipolaris oryzae ATCC 44560]	GO:0005840,mrna turnover protein 4 homolog;GO:0042254	Ribosomal protein L10	NO-HIT	NO-HIT
105_g	NO-HIT	NO-HIT	NO-HIT	NO-HIT	NO-HIT
10601_g	NO-HIT	NO-HIT	NO-HIT	NO-HIT	NO-HIT
10603_g	gi|189199472|ref|XP_001936073.1| hypothetical protein PTRG_05740 [Pyrenophora tritici-repentis Pt-1C-BFP] >gi|187983172|gb|EDU48660.1| hypothetical protein PTRG_05740 [Pyrenophora tritici-repentis Pt-1C-BFP]	NO-HIT	Uncharacterised protein family UPF0052	NO-HIT	NO-HIT
10606_g	gi|169625471|ref|XP_001806139.1| hypothetical protein SNOG_16008 [Phaeosphaeria nodorum SN15] >gi|111055467|gb|EAT76587.1| hypothetical protein SNOG_16008 [Phaeosphaeria nodorum SN15]	NO-HIT	NO-HIT	NO-HIT	NO-HIT
1060_g	gi|627914101|ref|XP_007691001.1| hypothetical protein COCMIDRAFT_28893 [Bipolaris oryzae ATCC 44560] >gi|576928828|gb|EUC42456.1| hypothetical protein COCMIDRAFT_28893 [Bipolaris oryzae ATCC 44560]	NO-HIT	NO-HIT	NO-HIT	NO-HIT
10616_g	gi|189199512|ref|XP_001936093.1| predicted protein [Pyrenophora tritici-repentis Pt-1C-BFP] >gi|187983192|gb|EDU48680.1| predicted protein [Pyrenophora tritici-repentis Pt-1C-BFP]	NO-HIT	NO-HIT	NO-HIT	NO-HIT
10620_g	gi|330931052|ref|XP_003303248.1| hypothetical protein PTT_15390 [Pyrenophora teres f. teres 0-1] >gi|311320850|gb|EFQ88647.1| hypothetical protein PTT_15390 [Pyrenophora teres f. teres 0-1]	NO-HIT	Protein of unknown function (DUF3115)	NO-HIT	NO-HIT
10622_g	gi|627801413|ref|XP_007674054.1| hypothetical protein BAUCODRAFT_387034 [Baudoinia compniacensis UAMH 10762] >gi|449302985|gb|EMC98993.1| hypothetical protein BAUCODRAFT_387034 [Baudoinia compniacensis UAMH 10762]	NO-HIT	Eukaryotic aspartyl protease	NO-HIT	NO-HIT
10623_g	gi|636589075|ref|XP_008025876.1| hypothetical protein SETTUDRAFT_163403 [Setosphaeria turcica Et28A] >gi|482810684|gb|EOA87490.1| hypothetical protein SETTUDRAFT_163403 [Setosphaeria turcica Et28A]	NO-HIT	Protein tyrosine phosphatase-like protein, PTPLA	NO-HIT	NO-HIT
10628_g	gi|396458688|ref|XP_003833957.1| similar to 2-dehydropantoate 2-reductase [Leptosphaeria maculans JN3] >gi|312210505|emb|CBX90592.1| similar to 2-dehydropantoate 2-reductase [Leptosphaeria maculans JN3]	GO:0005737,2-dehydropantoate 2-reductase;GO:0050661;GO:0015940;GO:0055114;GO:0008677;EC:1.1.1.169	Ketopantoate reductase PanE/ApbA	NO-HIT	NO-HIT
10630_g	gi|396472855|ref|XP_003839215.1| similar to CFEM domain-containing protein [Leptosphaeria maculans JN3] >gi|312215784|emb|CBX95736.1| similar to CFEM domain-containing protein [Leptosphaeria maculans JN3]	NO-HIT	NO-HIT	NO-HIT	NO-HIT
10631_g	gi|330914356|ref|XP_003296602.1| hypothetical protein PTT_06744 [Pyrenophora teres f. teres 0-1] >gi|311331163|gb|EFQ95294.1| hypothetical protein PTT_06744 [Pyrenophora teres f. teres 0-1]	NO-HIT	NO-HIT	NO-HIT	NO-HIT
10635_g	gi|628287654|ref|XP_007732849.1| hypothetical protein A1O3_04530 [Capronia epimyces CBS 606.96] >gi|590012366|gb|EXJ87570.1| hypothetical protein A1O3_04530 [Capronia epimyces CBS 606.96]	GO:0005488,hypothetical protein A1O3_04530	Fungal specific transcription factor domain	NO-HIT	NO-HIT
10636_g	gi|590053832|gb|EXK81356.1| hypothetical protein FOQG_14217 [Fusarium oxysporum f. sp. raphani 54005]	NO-HIT	FAD binding domain	NO-HIT	NO-HIT
10637_g	gi|628287628|ref|XP_007732846.1| hypothetical protein A1O3_04527 [Capronia epimyces CBS 606.96] >gi|590012363|gb|EXJ87567.1| hypothetical protein A1O3_04527 [Capronia epimyces CBS 606.96]	NO-HIT	Enoyl-(Acyl carrier protein) reductase	NO-HIT	NO-HIT
1063_g	gi|578485338|gb|EUN22837.1| hypothetical protein COCVIDRAFT_30224 [Bipolaris victoriae FI3]	NO-HIT	NO-HIT	NO-HIT	NO-HIT
10640_g	gi|596706825|ref|XP_007283638.1| trihydroxytoluene oxygenase [Colletotrichum gloeosporioides Nara gc5] >gi|429852138|gb|ELA27287.1| trihydroxytoluene oxygenase [Colletotrichum gloeosporioides Nara gc5]	NO-HIT	NO-HIT	NO-HIT	NO-HIT
10641_g	gi|656911600|gb|KEF57233.1| hypothetical protein A1O9_07423 [Exophiala aquamarina CBS 119918]	NO-HIT	short chain dehydrogenase	NO-HIT	NO-HIT
10643_g	gi|656911597|gb|KEF57230.1| hypothetical protein A1O9_07420 [Exophiala aquamarina CBS 119918]	GO:0004497,hypothetical protein A1O9_07420	Pyridine nucleotide-disulphide oxidoreductase	NO-HIT	NO-HIT
10644_g	gi|628287594|ref|XP_007732842.1| hypothetical protein A1O3_04523 [Capronia epimyces CBS 606.96] >gi|590012359|gb|EXJ87563.1| hypothetical protein A1O3_04523 [Capronia epimyces CBS 606.96]	NO-HIT	SnoaL-like domain	NO-HIT	NO-HIT
10645_g	gi|628287599|ref|XP_007732843.1| hypothetical protein A1O3_04524 [Capronia epimyces CBS 606.96] >gi|590012360|gb|EXJ87564.1| hypothetical protein A1O3_04524 [Capronia epimyces CBS 606.96]	NO-HIT	Fungal specific transcription factor domain	NO-HIT	NO-HIT
10649_g	gi|330920222|ref|XP_003298928.1| hypothetical protein PTT_09791 [Pyrenophora teres f. teres 0-1] >gi|311327631|gb|EFQ92976.1| hypothetical protein PTT_09791 [Pyrenophora teres f. teres 0-1]	NO-HIT	NO-HIT	NO-HIT	NO-HIT
1065_g	gi|628072341|ref|XP_007700824.1| hypothetical protein COCSADRAFT_331904 [Bipolaris sorokiniana ND90Pr] >gi|451850515|gb|EMD63817.1| hypothetical protein COCSADRAFT_331904 [Bipolaris sorokiniana ND90Pr]	NO-HIT	SNO glutamine amidotransferase family	NO-HIT	NO-HIT
10666_g	gi|171691612|ref|XP_001910731.1| hypothetical protein [Podospora anserina S mat+] >gi|170945754|emb|CAP71867.1| unnamed protein product [Podospora anserina S mat+] >gi|681101726|emb|CDP31258.1| Putative protein of unknown function [Podospora anserina S mat+]	NO-HIT	NO-HIT	NO-HIT	NO-HIT
10667_g	gi|189212077|ref|XP_001942365.1| predicted protein [Pyrenophora tritici-repentis Pt-1C-BFP] >gi|187979564|gb|EDU46190.1| predicted protein [Pyrenophora tritici-repentis Pt-1C-BFP]	NO-HIT	NO-HIT	NO-HIT	NO-HIT
10670_g	NO-HIT	NO-HIT	NO-HIT	NO-HIT	NO-HIT
10674_g	gi|667516025|gb|KFA45541.1| hypothetical protein S40293_06570 [Stachybotrys chartarum IBT 40293]	NO-HIT	RNA dependent RNA polymerase	NO-HIT	NO-HIT
10675_g	gi|672381972|gb|KFG84121.1| hypothetical protein MANI_000736 [Metarhizium anisopliae] >gi|743627908|gb|KID59395.1| Heterokaryon incompatibility, partial [Metarhizium anisopliae ARSEF 549]	NO-HIT	NO-HIT	NO-HIT	NO-HIT
10676_g	gi|302885398|ref|XP_003041591.1| hypothetical protein NECHADRAFT_34976 [Nectria haematococca mpVI 77-13-4] >gi|256722495|gb|EEU35878.1| hypothetical protein NECHADRAFT_34976 [Nectria haematococca mpVI 77-13-4]	NO-HIT	Heterokaryon incompatibility protein (HET)	NO-HIT	NO-HIT
10677_g	gi|736131267|ref|WP_034262779.1| hypothetical protein [Actinospica robiniae]	NO-HIT	NO-HIT	NO-HIT	NO-HIT
10678_g	gi|596722635|ref|XP_007286546.1| hypothetical protein CGGC5_2196 [Colletotrichum gloeosporioides Nara gc5] >gi|429848996|gb|ELA24421.1| hypothetical protein CGGC5_2196 [Colletotrichum gloeosporioides Nara gc5]	NO-HIT	NO-HIT	NO-HIT	NO-HIT
10679_g	NO-HIT	NO-HIT	NO-HIT	NO-HIT	NO-HIT
10680_g	gi|477513995|gb|ENH66434.1| hypothetical protein FOC1_g10000894 [Fusarium oxysporum f. sp. cubense race 1] >gi|587683697|gb|EWZ30302.1| hypothetical protein FOZG_16462 [Fusarium oxysporum Fo47] >gi|587725858|gb|EWZ97195.1| hypothetical protein FOWG_04391 [Fusarium oxysporum f. sp. lycopersici MN25] >gi|587733640|gb|EXA31356.1| hypothetical protein FOVG_17328 [Fusarium oxysporum f. sp. pisi HDV247…	NO-HIT	NO-HIT	NO-HIT	NO-HIT
10684_g	gi|628071637|ref|XP_007700472.1| hypothetical protein COCSADRAFT_37626 [Bipolaris sorokiniana ND90Pr] >gi|451850574|gb|EMD63876.1| hypothetical protein COCSADRAFT_37626 [Bipolaris sorokiniana ND90Pr]	NO-HIT	Carboxylesterase family	CE10	NO-HIT
10685_g	gi|666864062|gb|KEZ40762.1| hypothetical protein SAPIO_CDS8080 [Scedosporium apiospermum]	NO-HIT	Heterokaryon incompatibility protein (HET)	NO-HIT	NO-HIT
10686_g	gi|396479077|ref|XP_003840670.1| similar to Haloacid dehalogenase [Leptosphaeria maculans JN3] >gi|312217243|emb|CBX97191.1| similar to Haloacid dehalogenase [Leptosphaeria maculans JN3]	GO:0008152,haloacid dehalogenase;GO:0019120	Haloacid dehalogenase-like hydrolase	NO-HIT	NO-HIT
10687_g	gi|628220605|ref|XP_007714767.1| hypothetical protein COCCADRAFT_38902 [Bipolaris zeicola 26-R-13] >gi|576916669|gb|EUC30919.1| hypothetical protein COCCADRAFT_38902 [Bipolaris zeicola 26-R-13]	NO-HIT	short chain dehydrogenase	NO-HIT	NO-HIT
10689_g	gi|169612043|ref|XP_001799439.1| hypothetical protein SNOG_09136 [Phaeosphaeria nodorum SN15] >gi|160702425|gb|EAT83328.2| hypothetical protein SNOG_09136 [Phaeosphaeria nodorum SN15]	NO-HIT	NO-HIT	NO-HIT	NO-HIT
10691_g	gi|584408320|emb|CDM35228.1| Short-chain dehydrogenase/reductase SDR [Penicillium roqueforti FM164]	NO-HIT	NO-HIT	NO-HIT	NO-HIT
10693_g	gi|330945793|ref|XP_003306631.1| hypothetical protein PTT_19816 [Pyrenophora teres f. teres 0-1] >gi|311315816|gb|EFQ85297.1| hypothetical protein PTT_19816 [Pyrenophora teres f. teres 0-1]	NO-HIT	NO-HIT	NO-HIT	NO-HIT
10694_g	gi|636595209|ref|XP_008028943.1| hypothetical protein SETTUDRAFT_172856 [Setosphaeria turcica Et28A] >gi|482806056|gb|EOA83129.1| hypothetical protein SETTUDRAFT_172856 [Setosphaeria turcica Et28A]	NO-HIT	Clr5 domain	NO-HIT	NO-HIT
10695_g	NO-HIT	NO-HIT	NO-HIT	NO-HIT	NO-HIT
10696_g	gi|396479045|ref|XP_003840662.1| similar to nitrate transporter [Leptosphaeria maculans JN3] >gi|312217235|emb|CBX97183.1| similar to nitrate transporter [Leptosphaeria maculans JN3]	GO:0015113,nitrate transporter;GO:0016021;GO:0015707;GO:0015112;GO:0015706;GO:0055085	Major Facilitator Superfamily	NO-HIT	NO-HIT
10697_g	gi|628071649|ref|XP_007700478.1| hypothetical protein COCSADRAFT_37641 [Bipolaris sorokiniana ND90Pr] >gi|451850608|gb|EMD63910.1| hypothetical protein COCSADRAFT_37641 [Bipolaris sorokiniana ND90Pr]	NO-HIT	Haemolysin-III related	NO-HIT	NO-HIT
10698_g	gi|334904095|gb|AEH25938.1| cAMP-dependent protein kinase A [Alternaria alternata]	GO:0006468,camp-dependent protein kinase type 3;GO:0005524;GO:0004674;EC:2.7.11	Protein kinase domain	NO-HIT	NO-HIT
10699_g	gi|189207204|ref|XP_001939936.1| predicted protein [Pyrenophora tritici-repentis Pt-1C-BFP] >gi|187976029|gb|EDU42655.1| predicted protein [Pyrenophora tritici-repentis Pt-1C-BFP]	NO-HIT	NO-HIT	NO-HIT	NO-HIT
106_g	gi|396498702|ref|XP_003845295.1| hypothetical protein LEMA_P006030.1 [Leptosphaeria maculans JN3] >gi|312221876|emb|CBY01816.1| hypothetical protein LEMA_P006030.1 [Leptosphaeria maculans JN3]	GO:0006355,hypothetical protein LEMA_P006030.1	Fungal Zn(2)-Cys(6) binuclear cluster domain	NO-HIT	NO-HIT
10703_g	gi|258571842|ref|XP_002544724.1| predicted protein [Uncinocarpus reesii 1704] >gi|237904994|gb|EEP79395.1| predicted protein [Uncinocarpus reesii 1704]	NO-HIT	NO-HIT	NO-HIT	NO-HIT
10704_g	gi|238508665|ref|XP_002385519.1| ankyrin, putative [Aspergillus flavus NRRL3357] >gi|220688411|gb|EED44764.1| ankyrin, putative [Aspergillus flavus NRRL3357]	NO-HIT	Ankyrin repeats (3 copies)	NO-HIT	NO-HIT
10705_g	gi|330926096|ref|XP_003301325.1| hypothetical protein PTT_12794 [Pyrenophora teres f. teres 0-1] >gi|311324081|gb|EFQ90596.1| hypothetical protein PTT_12794 [Pyrenophora teres f. teres 0-1]	GO:0008152,sorbose reductase sou1	Enoyl-(Acyl carrier protein) reductase	NO-HIT	NO-HIT
10707_g	gi|396479090|ref|XP_003840673.1| similar to actin-binding protein [Leptosphaeria maculans JN3] >gi|312217246|emb|CBX97194.1| similar to actin-binding protein [Leptosphaeria maculans JN3]	NO-HIT	Domain of unknown function (DUF1899)	NO-HIT	NO-HIT
10708_g	gi|591478488|gb|EXM09609.1| hypothetical protein FOIG_02365 [Fusarium oxysporum f. sp. cubense tropical race 4 54006]	NO-HIT	NO-HIT	NO-HIT	NO-HIT
10710_g	gi|628063183|ref|XP_007697101.1| hypothetical protein COCSADRAFT_352360 [Bipolaris sorokiniana ND90Pr] >gi|451854150|gb|EMD67443.1| hypothetical protein COCSADRAFT_352360 [Bipolaris sorokiniana ND90Pr]	NO-HIT	NO-HIT	NO-HIT	NO-HIT
10711_g	NO-HIT	NO-HIT	NO-HIT	NO-HIT	NO-HIT
10712_g	NO-HIT	NO-HIT	NO-HIT	NO-HIT	NO-HIT
10715_g	gi|396479106|ref|XP_003840677.1| hypothetical protein LEMA_P103290.1 [Leptosphaeria maculans JN3] >gi|312217250|emb|CBX97198.1| hypothetical protein LEMA_P103290.1 [Leptosphaeria maculans JN3]	NO-HIT	Domain of unknown function (DUF1996)	NO-HIT	NO-HIT
10716_g	gi|628085376|ref|XP_007704538.1| hypothetical protein COCSADRAFT_41001 [Bipolaris sorokiniana ND90Pr] >gi|451846539|gb|EMD59849.1| hypothetical protein COCSADRAFT_41001 [Bipolaris sorokiniana ND90Pr]	NO-HIT	Ankyrin repeats (many copies)	NO-HIT	NO-HIT
10718_g	gi|407927877|gb|EKG20760.1| hypothetical protein MPH_01927 [Macrophomina phaseolina MS6]	NO-HIT	NO-HIT	NO-HIT	NO-HIT
10720_g	gi|396467828|ref|XP_003838036.1| hypothetical protein LEMA_P120830.1 [Leptosphaeria maculans JN3] >gi|312214601|emb|CBX94592.1| hypothetical protein LEMA_P120830.1 [Leptosphaeria maculans JN3]	NO-HIT	NO-HIT	NO-HIT	NO-HIT
10721_g	gi|751754839|gb|KIN03016.1| hypothetical protein OIDMADRAFT_27489 [Oidiodendron maius Zn]	NO-HIT	Heterokaryon incompatibility protein (HET)	NO-HIT	NO-HIT
10722_g	NO-HIT	NO-HIT	NO-HIT	NO-HIT	NO-HIT
10723_g	gi|615475926|ref|XP_007602575.1| glycosylhydrolase family 18-9 [Colletotrichum fioriniae PJ7] >gi|588891214|gb|EXF73824.1| glycosylhydrolase family 18-9 [Colletotrichum fioriniae PJ7]	GO:0004553,glycosylhydrolase family 18-9;GO:0071704	Chitin recognition protein	CBM18	NO-HIT
10724_g	gi|751758845|gb|KIN07018.1| hypothetical protein OIDMADRAFT_111074 [Oidiodendron maius Zn]	NO-HIT	Beta-ketoacyl synthase, N-terminal domain	NO-HIT	NO-HIT
10726_g	gi|662537909|gb|KEQ95217.1| hypothetical protein AUEXF2481DRAFT_240921 [Aureobasidium subglaciale EXF-2481]	NO-HIT	Protein of unknown function (DUF3533)	NO-HIT	NO-HIT
10727_g	gi|396479114|ref|XP_003840679.1| hypothetical protein LEMA_P103310.1 [Leptosphaeria maculans JN3] >gi|312217252|emb|CBX97200.1| hypothetical protein LEMA_P103310.1 [Leptosphaeria maculans JN3]	GO:0045493,hypothetical protein LEMA_P103310.1;GO:0031176;EC:3.2.1.8	Glycosyl hydrolases family 11	GH11	NO-HIT
1072_g	gi|169613246|ref|XP_001800040.1| hypothetical protein SNOG_09753 [Phaeosphaeria nodorum SN15] >gi|111061898|gb|EAT83018.1| hypothetical protein SNOG_09753 [Phaeosphaeria nodorum SN15]	NO-HIT	NO-HIT	NO-HIT	NO-HIT
10730_g	gi|628071661|ref|XP_007700484.1| hypothetical protein COCSADRAFT_37662 [Bipolaris sorokiniana ND90Pr] >gi|451850634|gb|EMD63936.1| hypothetical protein COCSADRAFT_37662 [Bipolaris sorokiniana ND90Pr]	NO-HIT	Calcineurin-like phosphoesterase	NO-HIT	NO-HIT
10733_g	gi|667827734|ref|XP_007778037.1| hypothetical protein W97_01944 [Coniosporium apollinis CBS 100218] >gi|494825566|gb|EON62720.1| hypothetical protein W97_01944 [Coniosporium apollinis CBS 100218]	NO-HIT	Pyridine nucleotide-disulphide oxidoreductase	NO-HIT	NO-HIT
10734_g	gi|628291040|ref|XP_007733182.1| hypothetical protein A1O3_04864 [Capronia epimyces CBS 606.96] >gi|590008991|gb|EXJ84197.1| hypothetical protein A1O3_04864 [Capronia epimyces CBS 606.96]	NO-HIT	RTA1 like protein	NO-HIT	NO-HIT
10736_g	gi|396466102|ref|XP_003837614.1| similar to L-amino acid oxidase LaoA [Leptosphaeria maculans JN3] >gi|312214176|emb|CBX94170.1| similar to L-amino acid oxidase LaoA [Leptosphaeria maculans JN3]	GO:0055114,l-amino-acid oxidase;GO:0016491	Flavin containing amine oxidoreductase	NO-HIT	NO-HIT
10738_g	gi|396479135|ref|XP_003840684.1| hypothetical protein LEMA_P103360.1 [Leptosphaeria maculans JN3] >gi|312217257|emb|CBX97205.1| hypothetical protein LEMA_P103360.1 [Leptosphaeria maculans JN3]	NO-HIT	NO-HIT	NO-HIT	NO-HIT
10739_g	gi|189207148|ref|XP_001939908.1| ADP-ribose pyrophosphatase [Pyrenophora tritici-repentis Pt-1C-BFP] >gi|187976001|gb|EDU42627.1| ADP-ribose pyrophosphatase [Pyrenophora tritici-repentis Pt-1C-BFP]	NO-HIT	NUDIX domain	NO-HIT	NO-HIT
10740_g	NO-HIT	NO-HIT	NO-HIT	NO-HIT	NO-HIT
10743_g	gi|396479179|ref|XP_003840693.1| similar to CTP synthase [Leptosphaeria maculans JN3] >gi|312217266|emb|CBX97214.1| similar to CTP synthase [Leptosphaeria maculans JN3]	GO:0003883,ctp synthase;GO:0006221;EC:6.3.4.2	CTP synthase N-terminus	NO-HIT	NO-HIT
10747_g	gi|681099682|emb|CDP29360.1| Putative protein of unknown function [Podospora anserina S mat+]	NO-HIT	NO-HIT	NO-HIT	NO-HIT
10748_g	gi|667835670|ref|XP_007782004.1| hypothetical protein W97_05933 [Coniosporium apollinis CBS 100218] >gi|494830121|gb|EON66687.1| hypothetical protein W97_05933 [Coniosporium apollinis CBS 100218]	NO-HIT	Heterokaryon incompatibility protein (HET)	NO-HIT	NO-HIT
10749_g	gi|330930823|ref|XP_003303157.1| hypothetical protein PTT_15271 [Pyrenophora teres f. teres 0-1] >gi|311320995|gb|EFQ88745.1| hypothetical protein PTT_15271 [Pyrenophora teres f. teres 0-1]	NO-HIT	Leucine Rich repeats (2 copies)	NO-HIT	NO-HIT
1074_g	gi|367039627|ref|XP_003650194.1| hypothetical protein THITE_2109454 [Thielavia terrestris NRRL 8126] >gi|346997455|gb|AEO63858.1| hypothetical protein THITE_2109454 [Thielavia terrestris NRRL 8126]	NO-HIT	Ankyrin repeats (3 copies)	NO-HIT	NO-HIT
10757_g	NO-HIT	NO-HIT	NO-HIT	NO-HIT	NO-HIT
10759_g	gi|169619385|ref|XP_001803105.1| hypothetical protein SNOG_12889 [Phaeosphaeria nodorum SN15] >gi|111058569|gb|EAT79689.1| hypothetical protein SNOG_12889 [Phaeosphaeria nodorum SN15]	GO:0048015,hypothetical protein SNOG_12889;GO:0016303;GO:0005524;GO:0046854;GO:0036092;EC:2.7.1.137	Phosphoinositide 3-kinase C2	NO-HIT	NO-HIT
10761_g	gi|512190592|gb|EPE06355.1| hypothetical protein F503_02483 [Ophiostoma piceae UAMH 11346]	NO-HIT	NO-HIT	NO-HIT	NO-HIT
10762_g	gi|384486140|gb|EIE78320.1| hypothetical protein RO3G_03024 [Rhizopus delemar RA 99-880]	NO-HIT	Ring finger domain	NO-HIT	NO-HIT
10764_g	gi|330915383|ref|XP_003297008.1| hypothetical protein PTT_07276 [Pyrenophora teres f. teres 0-1] >gi|311330558|gb|EFQ94904.1| hypothetical protein PTT_07276 [Pyrenophora teres f. teres 0-1]	NO-HIT	Protein tyrosine phosphatase-like protein, PTPLA	NO-HIT	NO-HIT
10768_g	gi|169619331|ref|XP_001803078.1| hypothetical protein SNOG_12861 [Phaeosphaeria nodorum SN15] >gi|160703798|gb|EAT79661.2| hypothetical protein SNOG_12861 [Phaeosphaeria nodorum SN15]	GO:0016787,hypothetical protein SNOG_12861	GDSL-like Lipase/Acylhydrolase family	NO-HIT	NO-HIT
10775_g	gi|189209648|ref|XP_001941156.1| conserved hypothetical protein [Pyrenophora tritici-repentis Pt-1C-BFP] >gi|187977249|gb|EDU43875.1| conserved hypothetical protein [Pyrenophora tritici-repentis Pt-1C-BFP]	GO:0000981,conserved hypothetical protein;GO:0006357;GO:0005634;GO:0008270;GO:0006366	Coiled-coil domain-containing protein 55 (DUF2040)	NO-HIT	NO-HIT
10778_g	gi|396479609|ref|XP_003840796.1| hypothetical protein LEMA_P104480.1 [Leptosphaeria maculans JN3] >gi|312217369|emb|CBX97317.1| hypothetical protein LEMA_P104480.1 [Leptosphaeria maculans JN3]	GO:0006511,hypothetical protein LEMA_P104480.1;GO:0008234;GO:0004221;EC:3.1.2.15;EC:3.4	DUSP domain	NO-HIT	NO-HIT
10779_g	gi|330926072|ref|XP_003301313.1| hypothetical protein PTT_12782 [Pyrenophora teres f. teres 0-1] >gi|311324069|gb|EFQ90584.1| hypothetical protein PTT_12782 [Pyrenophora teres f. teres 0-1]	GO:0006508,hypothetical protein PTT_12782;GO:0008233	GDSL-like Lipase/Acylhydrolase family	CE12	NO-HIT
1077_g	gi|452000418|gb|EMD92879.1| hypothetical protein COCHEDRAFT_1133072 [Bipolaris maydis C5] >gi|477587652|gb|ENI04733.1| hypothetical protein COCC4DRAFT_197117 [Bipolaris maydis ATCC 48331]	NO-HIT	NO-HIT	NO-HIT	NO-HIT
10782_g	gi|396479411|ref|XP_003840747.1| similar to prenyl cysteine carboxyl methyltransferase Ste14 [Leptosphaeria maculans JN3] >gi|312217320|emb|CBX97268.1| similar to prenyl cysteine carboxyl methyltransferase Ste14 [Leptosphaeria maculans JN3]	GO:0006481,prenyl cysteine carboxyl methyltransferase ste14;GO:0004671;GO:0016021;GO:0005783;EC:2.1.1.100	Isoprenylcysteine carboxyl methyltransferase (ICMT) family	NO-HIT	NO-HIT
10786_g	gi|169619195|ref|XP_001803010.1| hypothetical protein SNOG_12792 [Phaeosphaeria nodorum SN15] >gi|111058472|gb|EAT79592.1| hypothetical protein SNOG_12792 [Phaeosphaeria nodorum SN15]	GO:0003824,epoxide hydrolase	Alpha/beta hydrolase family	CE1	NO-HIT
10788_g	gi|396498191|ref|XP_003845160.1| hypothetical protein LEMA_P004680.1 [Leptosphaeria maculans JN3] >gi|312221741|emb|CBY01681.1| hypothetical protein LEMA_P004680.1 [Leptosphaeria maculans JN3]	NO-HIT	NO-HIT	NO-HIT	NO-HIT
10789_g	gi|594712969|gb|EXU95913.1| metallo-beta-lactamase family protein [Metarhizium robertsii]	NO-HIT	NO-HIT	NO-HIT	NO-HIT
1078_g	gi|189188628|ref|XP_001930653.1| nitroreductase family protein [Pyrenophora tritici-repentis Pt-1C-BFP] >gi|187972259|gb|EDU39758.1| nitroreductase family protein [Pyrenophora tritici-repentis Pt-1C-BFP]	GO:0055114,nitroreductase family protein;GO:0016491	Nitroreductase family	NO-HIT	NO-HIT
10790_g	NO-HIT	NO-HIT	NO-HIT	NO-HIT	NO-HIT
10792_g	NO-HIT	NO-HIT	NO-HIT	NO-HIT	NO-HIT
10794_g	gi|330936050|ref|XP_003305227.1| hypothetical protein PTT_18014 [Pyrenophora teres f. teres 0-1] >gi|311317838|gb|EFQ86678.1| hypothetical protein PTT_18014 [Pyrenophora teres f. teres 0-1]	NO-HIT	Nitrogen permease regulator 2	NO-HIT	NO-HIT
10797_g	NO-HIT	NO-HIT	NO-HIT	NO-HIT	NO-HIT
10798_g	gi|627827300|ref|XP_007685644.1| hypothetical protein COCMIDRAFT_3240 [Bipolaris oryzae ATCC 44560] >gi|576934244|gb|EUC47760.1| hypothetical protein COCMIDRAFT_3240 [Bipolaris oryzae ATCC 44560]	NO-HIT	Oxidoreductase FAD-binding domain	NO-HIT	NO-HIT
10799_g	gi|578491372|gb|EUN28780.1| hypothetical protein COCVIDRAFT_14611 [Bipolaris victoriae FI3]	NO-HIT	Acyltransferase family	NO-HIT	NO-HIT
1079_g	gi|662519389|gb|KEQ76948.1| hypothetical protein M436DRAFT_38932 [Aureobasidium pullulans var. namibiae CBS 147.97]	NO-HIT	GDSL-like Lipase/Acylhydrolase	CE16	NO-HIT
107_g	NO-HIT	NO-HIT	NO-HIT	NO-HIT	NO-HIT
10802_g	gi|451994383|gb|EMD86853.1| hypothetical protein COCHEDRAFT_1145667 [Bipolaris maydis C5]	GO:0008270,s- glutathione dehydrogenase;GO:0016491;GO:0055114	Alcohol dehydrogenase GroES-like domain	NO-HIT	NO-HIT
10804_g	gi|378941886|gb|AFC75910.1| NADPH oxidase [Alternaria alternata]	GO:0016491,nadph oxidase;GO:0055114;GO:0016021	Ferric reductase like transmembrane component	NO-HIT	NO-HIT
10805_g	NO-HIT	NO-HIT	NO-HIT	NO-HIT	NO-HIT
10807_g	gi|169616438|ref|XP_001801634.1| hypothetical protein SNOG_11390 [Phaeosphaeria nodorum SN15] >gi|160703183|gb|EAT81098.2| hypothetical protein SNOG_11390 [Phaeosphaeria nodorum SN15]	GO:0008270,hypothetical protein SNOG_11390;GO:0016491;GO:0055114	Putative methyltransferase	NO-HIT	NO-HIT
10808_g	gi|396480968|ref|XP_003841125.1| similar to vacuolar protein sorting-associated protein Vps28 [Leptosphaeria maculans JN3] >gi|312217699|emb|CBX97646.1| similar to vacuolar protein sorting-associated protein Vps28 [Leptosphaeria maculans JN3]	NO-HIT	VPS28 protein	NO-HIT	NO-HIT
1080_g	gi|169596841|ref|XP_001791844.1| hypothetical protein SNOG_01190 [Phaeosphaeria nodorum SN15] >gi|160707383|gb|EAT90839.2| hypothetical protein SNOG_01190 [Phaeosphaeria nodorum SN15]	GO:0055085,major facilitator superfamily transporter;GO:0016021	Major Facilitator Superfamily	NO-HIT	NO-HIT
10812_g	gi|396480948|ref|XP_003841120.1| similar to sorbitol dehydrogenase [Leptosphaeria maculans JN3] >gi|312217694|emb|CBX97641.1| similar to sorbitol dehydrogenase [Leptosphaeria maculans JN3]	GO:0008270,sorbitol dehydrogenase;GO:0016491;GO:0055114	Alcohol dehydrogenase GroES-like domain	NO-HIT	NO-HIT
10813_g	gi|396480976|ref|XP_003841127.1| similar to epoxide hydrolase [Leptosphaeria maculans JN3] >gi|312217701|emb|CBX97648.1| similar to epoxide hydrolase [Leptosphaeria maculans JN3]	GO:0008152,epoxide hydrolase;GO:0033961;EC:3.3.2.9	Epoxide hydrolase N terminus	NO-HIT	NO-HIT
10816_g	gi|396480989|ref|XP_003841130.1| similar to aldehyde dehydrogenase [Leptosphaeria maculans JN3] >gi|312217704|emb|CBX97651.1| similar to aldehyde dehydrogenase [Leptosphaeria maculans JN3]	GO:0016620,aldehyde dehydrogenase;GO:0055114	Aldehyde dehydrogenase family	NO-HIT	NO-HIT
10818_g	gi|330936042|ref|XP_003305223.1| hypothetical protein PTT_18010 [Pyrenophora teres f. teres 0-1] >gi|311317834|gb|EFQ86674.1| hypothetical protein PTT_18010 [Pyrenophora teres f. teres 0-1]	NO-HIT	Histone acetyltransferases subunit 3	NO-HIT	NO-HIT
1081_g	gi|330922454|ref|XP_003299845.1| hypothetical protein PTT_10927 [Pyrenophora teres f. teres 0-1] >gi|311326311|gb|EFQ92054.1| hypothetical protein PTT_10927 [Pyrenophora teres f. teres 0-1]	NO-HIT	NO-HIT	NO-HIT	NO-HIT
10820_g	gi|396480880|ref|XP_003841103.1| hypothetical protein LEMA_P090330.1 [Leptosphaeria maculans JN3] >gi|312217677|emb|CBX97624.1| hypothetical protein LEMA_P090330.1 [Leptosphaeria maculans JN3]	NO-HIT	SAD/SRA domain	NO-HIT	NO-HIT
10821_g	gi|330935713|ref|XP_003305095.1| hypothetical protein PTT_17842 [Pyrenophora teres f. teres 0-1] >gi|311318041|gb|EFQ86808.1| hypothetical protein PTT_17842 [Pyrenophora teres f. teres 0-1]	GO:0016042,platelet-activating factor acetylhydrolase precursor;GO:0003847;EC:3.1.1.47	Platelet-activating factor acetylhydrolase, isoform II	NO-HIT	NO-HIT
10822_g	gi|477582918|gb|ENI00022.1| hypothetical protein COCC4DRAFT_206906 [Bipolaris maydis ATCC 48331]	NO-HIT	Ras family	NO-HIT	NO-HIT
10824_g	gi|169616466|ref|XP_001801648.1| hypothetical protein SNOG_11405 [Phaeosphaeria nodorum SN15] >gi|111059993|gb|EAT81113.1| hypothetical protein SNOG_11405 [Phaeosphaeria nodorum SN15]	GO:0005737,hypothetical protein SNOG_11405;GO:0008180	PCI domain	NO-HIT	NO-HIT
10826_g	gi|396480806|ref|XP_003841087.1| predicted protein [Leptosphaeria maculans JN3] >gi|312217661|emb|CBX97608.1| predicted protein [Leptosphaeria maculans JN3]	GO:0003824,predicted protein;GO:0005975	NO-HIT	NO-HIT	NO-HIT
10827_g	gi|396480802|ref|XP_003841086.1| hypothetical protein LEMA_P090160.1 [Leptosphaeria maculans JN3] >gi|312217660|emb|CBX97607.1| hypothetical protein LEMA_P090160.1 [Leptosphaeria maculans JN3]	GO:0097159,hypothetical protein LEMA_P090160.1;GO:1901363	Beta-lactamase superfamily domain	NO-HIT	NO-HIT
10828_g	gi|396480798|ref|XP_003841085.1| similar to oxidoreductase domain protein [Leptosphaeria maculans JN3] >gi|312217659|emb|CBX97606.1| similar to oxidoreductase domain protein [Leptosphaeria maculans JN3]	GO:0055114,oxidoreductase domain protein;GO:0016491	Oxidoreductase family, NAD-binding Rossmann fold	GH109	NO-HIT
1082_g	gi|636590227|ref|XP_008026452.1| hypothetical protein SETTUDRAFT_111081 [Setosphaeria turcica Et28A] >gi|482809014|gb|EOA85862.1| hypothetical protein SETTUDRAFT_111081 [Setosphaeria turcica Et28A]	NO-HIT	NO-HIT	NO-HIT	NO-HIT
10834_g	NO-HIT	NO-HIT	NO-HIT	NO-HIT	NO-HIT
10835_g	gi|636577853|ref|XP_008020265.1| hypothetical protein SETTUDRAFT_40400 [Setosphaeria turcica Et28A] >gi|482814576|gb|EOA91251.1| hypothetical protein SETTUDRAFT_40400 [Setosphaeria turcica Et28A]	NO-HIT	tRNA synthetase class II core domain (G, H, P, S and T)	NO-HIT	NO-HIT
10837_g	gi|578484633|gb|EUN22151.1| hypothetical protein COCVIDRAFT_112085 [Bipolaris victoriae FI3]	NO-HIT	NO-HIT	NO-HIT	NO-HIT
10838_g	gi|169621983|ref|XP_001804401.1| hypothetical protein SNOG_14204 [Phaeosphaeria nodorum SN15] >gi|111057321|gb|EAT78441.1| hypothetical protein SNOG_14204 [Phaeosphaeria nodorum SN15]	GO:0046983,hypothetical protein SNOG_14204	Helix-loop-helix DNA-binding domain	NO-HIT	NO-HIT
1083_g	gi|407924535|gb|EKG17571.1| Ribonuclease III [Macrophomina phaseolina MS6]	NO-HIT	NO-HIT	NO-HIT	NO-HIT
10841_g	gi|396480717|ref|XP_003841065.1| hypothetical protein LEMA_P089950.1 [Leptosphaeria maculans JN3] >gi|312217639|emb|CBX97586.1| hypothetical protein LEMA_P089950.1 [Leptosphaeria maculans JN3]	NO-HIT	Lipocalin-like domain	NO-HIT	NO-HIT
10842_g	gi|169616292|ref|XP_001801561.1| hypothetical protein SNOG_11316 [Phaeosphaeria nodorum SN15] >gi|111059904|gb|EAT81024.1| hypothetical protein SNOG_11316 [Phaeosphaeria nodorum SN15]	NO-HIT	NO-HIT	NO-HIT	NO-HIT
10845_g	gi|169616374|ref|XP_001801602.1| hypothetical protein SNOG_11358 [Phaeosphaeria nodorum SN15] >gi|111059946|gb|EAT81066.1| hypothetical protein SNOG_11358 [Phaeosphaeria nodorum SN15]	NO-HIT	NO-HIT	NO-HIT	NO-HIT
10846_g	gi|578486636|gb|EUN24107.1| glycoside hydrolase family 31 protein [Bipolaris victoriae FI3]	NO-HIT	Glycosyl hydrolases family 31	GH31	NO-HIT
10847_g	gi|396480696|ref|XP_003841057.1| hypothetical protein LEMA_P089870.1 [Leptosphaeria maculans JN3] >gi|312217631|emb|CBX97578.1| hypothetical protein LEMA_P089870.1 [Leptosphaeria maculans JN3]	NO-HIT	NO-HIT	NO-HIT	NO-HIT
10848_g	gi|330935180|ref|XP_003304856.1| hypothetical protein PTT_17565 [Pyrenophora teres f. teres 0-1] >gi|311318331|gb|EFQ87043.1| hypothetical protein PTT_17565 [Pyrenophora teres f. teres 0-1]	GO:0055114,redoxin family protein;GO:0016491	Redoxin	NO-HIT	NO-HIT
10850_g	NO-HIT	NO-HIT	NO-HIT	NO-HIT	NO-HIT
10853_g	gi|396480713|ref|XP_003841063.1| hypothetical protein LEMA_P089930.1 [Leptosphaeria maculans JN3] >gi|312217637|emb|CBX97584.1| hypothetical protein LEMA_P089930.1 [Leptosphaeria maculans JN3]	NO-HIT	NO-HIT	NO-HIT	NO-HIT
10855_g	gi|628191691|ref|XP_007708785.1| hypothetical protein COCCADRAFT_86924, partial [Bipolaris zeicola 26-R-13] >gi|576922819|gb|EUC36943.1| hypothetical protein COCCADRAFT_86924, partial [Bipolaris zeicola 26-R-13]	NO-HIT	Tetratricopeptide repeat	NO-HIT	NO-HIT
10856_g	NO-HIT	NO-HIT	NO-HIT	NO-HIT	NO-HIT
10858_g	gi|189197663|ref|XP_001935169.1| predicted protein [Pyrenophora tritici-repentis Pt-1C-BFP] >gi|187981117|gb|EDU47743.1| predicted protein [Pyrenophora tritici-repentis Pt-1C-BFP]	NO-HIT	NO-HIT	NO-HIT	NO-HIT
1085_g	gi|67517039|ref|XP_658404.1| hypothetical protein AN0800.2 [Aspergillus nidulans FGSC A4] >gi|40746474|gb|EAA65630.1| predicted protein [Aspergillus nidulans FGSC A4] >gi|259488918|tpe|CBF88758.1| TPA: conserved hypothetical protein [Aspergillus nidulans FGSC A4]	NO-HIT	NO-HIT	NO-HIT	NO-HIT
10862_g	gi|169616252|ref|XP_001801541.1| hypothetical protein SNOG_11296 [Phaeosphaeria nodorum SN15] >gi|111059884|gb|EAT81004.1| hypothetical protein SNOG_11296 [Phaeosphaeria nodorum SN15]	NO-HIT	MIZ/SP-RING zinc finger	NO-HIT	NO-HIT
1086_g	gi|530480024|gb|EQB59104.1| hypothetical protein CGLO_00561 [Colletotrichum gloeosporioides Cg-14]	NO-HIT	Aldo/keto reductase family	NO-HIT	NO-HIT
10873_g	gi|389625239|ref|XP_003710273.1| MFS transporter [Magnaporthe oryzae 70-15] >gi|351649802|gb|EHA57661.1| MFS transporter [Magnaporthe oryzae 70-15]	GO:0055085,mfs transporter;GO:0016021	Major Facilitator Superfamily	NO-HIT	NO-HIT
10877_g	gi|330935667|ref|XP_003305072.1| hypothetical protein PTT_17819 [Pyrenophora teres f. teres 0-1] >gi|311318018|gb|EFQ86785.1| hypothetical protein PTT_17819 [Pyrenophora teres f. teres 0-1]	NO-HIT	NO-HIT	NO-HIT	NO-HIT
1087_g	gi|742075899|gb|KIA75817.1| hypothetical protein HK57_00431 [Aspergillus ustus]	NO-HIT	Domain of unknown function (DUF3425)	NO-HIT	NO-HIT
10880_g	gi|169616562|ref|XP_001801696.1| hypothetical protein SNOG_11454 [Phaeosphaeria nodorum SN15] >gi|111060042|gb|EAT81162.1| hypothetical protein SNOG_11454 [Phaeosphaeria nodorum SN15]	NO-HIT	NO-HIT	NO-HIT	NO-HIT
10885_g	NO-HIT	NO-HIT	NO-HIT	NO-HIT	NO-HIT
1088_g	gi|255955525|ref|XP_002568515.1| Pc21g15030 [Penicillium rubens Wisconsin 54-1255] >gi|211590226|emb|CAP96400.1| Pc21g15030 [Penicillium rubens Wisconsin 54-1255]	GO:0000981,c6 finger domain protein;GO:0006357;GO:0005634;GO:0008270;GO:0006366	NO-HIT	NO-HIT	NO-HIT
10896_g	gi|628292945|ref|XP_007739039.1| hypothetical protein A1O5_00229 [Cladophialophora psammophila CBS 110553] >gi|589993192|gb|EXJ75722.1| hypothetical protein A1O5_00229 [Cladophialophora psammophila CBS 110553]	NO-HIT	Pyridine nucleotide-disulphide oxidoreductase	NO-HIT	NO-HIT
10897_g	gi|591466260|gb|EXL97663.1| hypothetical protein FOIG_09988 [Fusarium oxysporum f. sp. cubense tropical race 4 54006]	NO-HIT	Major Facilitator Superfamily	NO-HIT	NO-HIT
10898_g	gi|517326009|emb|CCT75849.1| probable glutathione S-transferase [Fusarium fujikuroi IMI 58289]	NO-HIT	Glutathione S-transferase, N-terminal domain	NO-HIT	NO-HIT
10899_g	gi|587731384|gb|EXA29100.1| hypothetical protein FOVG_19360 [Fusarium oxysporum f. sp. pisi HDV247]	NO-HIT	Fungal specific transcription factor domain	NO-HIT	NO-HIT
108_g	NO-HIT	NO-HIT	NO-HIT	NO-HIT	NO-HIT
10900_g	gi|517326005|emb|CCT75845.1| related to phenol 2-monooxygenase [Fusarium fujikuroi IMI 58289]	NO-HIT	FAD binding domain	NO-HIT	NO-HIT
10901_g	gi|587731383|gb|EXA29099.1| hypothetical protein FOVG_19359 [Fusarium oxysporum f. sp. pisi HDV247]	GO:0008152,hypothetical protein FOVG_19359;GO:0016491	FAD binding domain	NO-HIT	NO-HIT
10903_g	gi|302889016|ref|XP_003043394.1| hypothetical protein NECHADRAFT_87461 [Nectria haematococca mpVI 77-13-4] >gi|256724310|gb|EEU37681.1| hypothetical protein NECHADRAFT_87461 [Nectria haematococca mpVI 77-13-4]	NO-HIT	Cupin domain	NO-HIT	NO-HIT
10905_g	gi|751354651|gb|KIL92373.1| hypothetical protein FAVG1_04784 [Fusarium avenaceum]	NO-HIT	NO-HIT	NO-HIT	NO-HIT
10907_g	gi|584142433|gb|EWG51753.1| hypothetical protein FVEG_16847 [Fusarium verticillioides 7600]	NO-HIT	NO-HIT	NO-HIT	NO-HIT
10910_g	gi|477537708|gb|ENH89158.1| xylosidase glycosyl [Colletotrichum orbiculare MAFF 240422]	NO-HIT	Glycosyl hydrolases family 43	GH43	NO-HIT
10912_g	gi|751760558|gb|KIN08731.1| hypothetical protein OIDMADRAFT_141052 [Oidiodendron maius Zn]	NO-HIT	NO-HIT	NO-HIT	NO-HIT
10914_g	gi|590024789|gb|EXK26647.1| hypothetical protein FOMG_16815 [Fusarium oxysporum f. sp. melonis 26406]	NO-HIT	NADH(P)-binding	NO-HIT	NO-HIT
10933_g	gi|751347463|gb|KIL85185.1| hypothetical protein FAVG1_11614 [Fusarium avenaceum]	GO:0016787,hypothetical protein FAVG1_11614	Metallo-beta-lactamase superfamily	NO-HIT	NO-HIT
10935_g	gi|451994407|gb|EMD86877.1| hypothetical protein COCHEDRAFT_1197781 [Bipolaris maydis C5] >gi|477587043|gb|ENI04126.1| hypothetical protein COCC4DRAFT_82250 [Bipolaris maydis ATCC 48331]	NO-HIT	NO-HIT	NO-HIT	NO-HIT
10936_g	gi|169622111|ref|XP_001804465.1| hypothetical protein SNOG_14270 [Phaeosphaeria nodorum SN15] >gi|111057387|gb|EAT78507.1| hypothetical protein SNOG_14270 [Phaeosphaeria nodorum SN15]	GO:0050660,hypothetical protein SNOG_14270;GO:0003995;GO:0055114;EC:1.3.99.3	Acyl-CoA dehydrogenase, N-terminal domain	NO-HIT	gnl|BL_ORD_ID|287 sp|O74936|ACOX3_YARLI Acyl-coenzyme A oxidase 3 OS=Yarrowia lipolytica (strain CLIB 122 / E 150) GN=POX3 PE=1 SV=1
10937_g	gi|169616758|ref|XP_001801794.1| hypothetical protein SNOG_11554 [Phaeosphaeria nodorum SN15] >gi|160703255|gb|EAT81262.2| hypothetical protein SNOG_11554 [Phaeosphaeria nodorum SN15]	GO:0005975,glycoside hydrolase family 16 protein;GO:0004553	Glycosyl hydrolases family 16	GH16	gnl|BL_ORD_ID|5221 sp|Q8J0P4|CRF1_ASPFU Probable glycosidase crf1 OS=Neosartorya fumigata (strain ATCC MYA-4609 / Af293 / CBS 101355 / FGSC A1100) GN=crf1 PE=1 SV=2
10938_g	gi|628085622|ref|XP_007704661.1| hypothetical protein COCSADRAFT_101198 [Bipolaris sorokiniana ND90Pr] >gi|451846343|gb|EMD59653.1| hypothetical protein COCSADRAFT_101198 [Bipolaris sorokiniana ND90Pr]	NO-HIT	NO-HIT	NO-HIT	NO-HIT
1093_g	gi|169626220|ref|XP_001806511.1| hypothetical protein SNOG_20185 [Phaeosphaeria nodorum SN15] >gi|160705793|gb|EDP89886.1| hypothetical protein SNOG_20185 [Phaeosphaeria nodorum SN15]	NO-HIT	NO-HIT	NO-HIT	NO-HIT
10940_g	gi|189197011|ref|XP_001934843.1| conserved hypothetical protein [Pyrenophora tritici-repentis Pt-1C-BFP] >gi|187980791|gb|EDU47417.1| conserved hypothetical protein [Pyrenophora tritici-repentis Pt-1C-BFP]	GO:0008270,conserved hypothetical protein	Ring finger domain	NO-HIT	gnl|BL_ORD_ID|27786 sp|Q8SV35|Y733_ENCCU Uncharacterized RING finger protein ECU07_0330 OS=Encephalitozoon cuniculi (strain GB-M1) GN=ECU07_0330 PE=3 SV=2
10942_g	gi|396481110|ref|XP_003841160.1| predicted protein [Leptosphaeria maculans JN3] >gi|312217734|emb|CBX97681.1| predicted protein [Leptosphaeria maculans JN3]	NO-HIT	NO-HIT	NO-HIT	NO-HIT
10947_g	gi|636577389|ref|XP_008020033.1| hypothetical protein SETTUDRAFT_18008 [Setosphaeria turcica Et28A] >gi|482814637|gb|EOA91312.1| hypothetical protein SETTUDRAFT_18008 [Setosphaeria turcica Et28A]	NO-HIT	Protein of unknown function (DUF1446)	NO-HIT	NO-HIT
10948_g	gi|628085592|ref|XP_007704646.1| hypothetical protein COCSADRAFT_152048 [Bipolaris sorokiniana ND90Pr] >gi|451846323|gb|EMD59633.1| hypothetical protein COCSADRAFT_152048 [Bipolaris sorokiniana ND90Pr]	NO-HIT	Amino acid permease	NO-HIT	gnl|BL_ORD_ID|10781 sp|P19807|HNM1_YEAST Choline transport protein OS=Saccharomyces cerevisiae (strain ATCC 204508 / S288c) GN=HNM1 PE=1 SV=1
10949_g	gi|628085594|ref|XP_007704647.1| hypothetical protein COCSADRAFT_252071 [Bipolaris sorokiniana ND90Pr] >gi|451846324|gb|EMD59634.1| hypothetical protein COCSADRAFT_252071 [Bipolaris sorokiniana ND90Pr]	NO-HIT	NO-HIT	NO-HIT	NO-HIT
1094_g	gi|636589595|ref|XP_008026136.1| hypothetical protein SETTUDRAFT_110264 [Setosphaeria turcica Et28A] >gi|482809295|gb|EOA86117.1| hypothetical protein SETTUDRAFT_110264 [Setosphaeria turcica Et28A]	NO-HIT	Cytochrome P450	NO-HIT	NO-HIT
10950_g	gi|615463466|ref|XP_007598676.1| hypothetical protein CFIO01_03956 [Colletotrichum fioriniae PJ7] >gi|588896091|gb|EXF77617.1| hypothetical protein CFIO01_03956 [Colletotrichum fioriniae PJ7]	GO:0050662,flavin depend monooxygenase that catalyses the oxidation of rubrofusarin to 9-hydroxyrubrofusarin;GO:0000166	Flavin-binding monooxygenase-like	NO-HIT	gnl|BL_ORD_ID|8841 sp|Q9HFE4|FMO1_SCHPO Thiol-specific monooxygenase OS=Schizosaccharomyces pombe (strain 972 / ATCC 24843) GN=fmo1 PE=1 SV=1
10953_g	gi|407917486|gb|EKG10793.1| F-box domain cyclin-like protein [Macrophomina phaseolina MS6]	NO-HIT	NO-HIT	NO-HIT	NO-HIT
10954_g	gi|396480920|ref|XP_003841113.1| similar to sulfate permease [Leptosphaeria maculans JN3] >gi|312217687|emb|CBX97634.1| similar to sulfate permease [Leptosphaeria maculans JN3]	GO:0016021,sulfate permease;GO:0008271;GO:0008272;GO:0055085	Sulfate transporter N-terminal domain with GLY motif	NO-HIT	gnl|BL_ORD_ID|5864 sp|P23622|CYS14_NEUCR Sulfate permease 2 OS=Neurospora crassa (strain ATCC 24698 / 74-OR23-1A / CBS 708.71 / DSM 1257 / FGSC 987) GN=cys-14 PE=2 SV=3
10955_g	NO-HIT	NO-HIT	NO-HIT	NO-HIT	NO-HIT
10957_g	NO-HIT	NO-HIT	NO-HIT	NO-HIT	NO-HIT
10959_g	gi|169616428|ref|XP_001801629.1| hypothetical protein SNOG_11385 [Phaeosphaeria nodorum SN15] >gi|160703179|gb|EAT81093.2| hypothetical protein SNOG_11385 [Phaeosphaeria nodorum SN15]	NO-HIT	Protein of unknown function (DUF1446)	NO-HIT	NO-HIT
10964_g	gi|628085772|ref|XP_007704736.1| hypothetical protein COCSADRAFT_152305 [Bipolaris sorokiniana ND90Pr] >gi|451846443|gb|EMD59753.1| hypothetical protein COCSADRAFT_152305 [Bipolaris sorokiniana ND90Pr]	NO-HIT	NO-HIT	NO-HIT	NO-HIT
10972_g	gi|169616500|ref|XP_001801665.1| hypothetical protein SNOG_11422 [Phaeosphaeria nodorum SN15] >gi|111060010|gb|EAT81130.1| hypothetical protein SNOG_11422 [Phaeosphaeria nodorum SN15]	GO:0051301,cell division cycle protein cdc20	NO-HIT	NO-HIT	gnl|BL_ORD_ID|23559 sp|P78972|SLP1_SCHPO WD repeat-containing protein slp1 OS=Schizosaccharomyces pombe (strain 972 / ATCC 24843) GN=slp1 PE=1 SV=1
10973_g	NO-HIT	NO-HIT	NO-HIT	NO-HIT	NO-HIT
10975_g	gi|636578547|ref|XP_008020612.1| hypothetical protein SETTUDRAFT_162092 [Setosphaeria turcica Et28A] >gi|482814676|gb|EOA91351.1| hypothetical protein SETTUDRAFT_162092 [Setosphaeria turcica Et28A]	NO-HIT	Ubiquitin family	NO-HIT	gnl|BL_ORD_ID|7022 sp|Q10169|DSK2_SCHPO Deubiquitination-protection protein dph1 OS=Schizosaccharomyces pombe (strain 972 / ATCC 24843) GN=dph1 PE=3 SV=1
10978_g	gi|330922608|ref|XP_003299903.1| hypothetical protein PTT_11003 [Pyrenophora teres f. teres 0-1] >gi|311326217|gb|EFQ91998.1| hypothetical protein PTT_11003 [Pyrenophora teres f. teres 0-1]	GO:0006457,cyclophilin family peptidyl-prolyl cis-trans isomerase cyp6;GO:0000413;GO:0003676;GO:0003755;GO:0000166;EC:5.2.1.8	Cyclophilin type peptidyl-prolyl cis-trans isomerase/CLD	NO-HIT	gnl|BL_ORD_ID|18897 sp|Q4WAQ9|PPIL4_ASPFU Peptidyl-prolyl cis-trans isomerase-like 4 OS=Neosartorya fumigata (strain ATCC MYA-4609 / Af293 / CBS 101355 / FGSC A1100) GN=cyp6 PE=3 SV=1
10982_g	gi|396481998|ref|XP_003841373.1| hypothetical protein LEMA_P093030.1 [Leptosphaeria maculans JN3] >gi|312217947|emb|CBX97894.1| hypothetical protein LEMA_P093030.1 [Leptosphaeria maculans JN3]	GO:0030259,glycosyltransferase family 1 protein;GO:0016758	Glycosyltransferase family 28 N-terminal domain	GT1	gnl|BL_ORD_ID|2291 sp|Q6C8M8|ATG26_YARLI Sterol 3-beta-glucosyltransferase OS=Yarrowia lipolytica (strain CLIB 122 / E 150) GN=ATG26 PE=3 SV=3
10985_g	gi|396481982|ref|XP_003841369.1| hypothetical protein LEMA_P092990.1 [Leptosphaeria maculans JN3] >gi|312217943|emb|CBX97890.1| hypothetical protein LEMA_P092990.1 [Leptosphaeria maculans JN3]	NO-HIT	NO-HIT	NO-HIT	gnl|BL_ORD_ID|24501 sp|P36085|STB6_YEAST Protein STB6 OS=Saccharomyces cerevisiae (strain ATCC 204508 / S288c) GN=STB6 PE=1 SV=1
10987_g	gi|169616762|ref|XP_001801796.1| hypothetical protein SNOG_11556 [Phaeosphaeria nodorum SN15] >gi|160703256|gb|EAT81264.2| hypothetical protein SNOG_11556 [Phaeosphaeria nodorum SN15]	GO:0003899,hypothetical protein SNOG_11556;GO:0006351;GO:0003677;EC:2.7.7.6	RNA polymerase Rpb1, domain 1	NO-HIT	gnl|BL_ORD_ID|21106 sp|P36594|RPB1_SCHPO DNA-directed RNA polymerase II subunit rpb1 OS=Schizosaccharomyces pombe (strain 972 / ATCC 24843) GN=rpb1 PE=1 SV=1
10988_g	NO-HIT	NO-HIT	NO-HIT	NO-HIT	NO-HIT
10990_g	gi|396481978|ref|XP_003841368.1| predicted protein [Leptosphaeria maculans JN3] >gi|312217942|emb|CBX97889.1| predicted protein [Leptosphaeria maculans JN3]	NO-HIT	NO-HIT	NO-HIT	NO-HIT
10991_g	gi|330931387|ref|XP_003303392.1| hypothetical protein PTT_15564 [Pyrenophora teres f. teres 0-1] >gi|311320683|gb|EFQ88529.1| hypothetical protein PTT_15564 [Pyrenophora teres f. teres 0-1]	NO-HIT	NO-HIT	NO-HIT	NO-HIT
10994_g	gi|330922616|ref|XP_003299907.1| hypothetical protein PTT_11007 [Pyrenophora teres f. teres 0-1] >gi|311326221|gb|EFQ92002.1| hypothetical protein PTT_11007 [Pyrenophora teres f. teres 0-1]	GO:0008536,ran-binding protein	SPRY domain	NO-HIT	gnl|BL_ORD_ID|28282 sp|O94712|YC5C_SCHPO Uncharacterized protein C1259.12c OS=Schizosaccharomyces pombe (strain 972 / ATCC 24843) GN=SPCC1259.12c PE=3 SV=2
10997_g	NO-HIT	NO-HIT	NO-HIT	NO-HIT	NO-HIT
1099_g	gi|396497824|ref|XP_003845070.1| hypothetical protein LEMA_P003780.1 [Leptosphaeria maculans JN3] >gi|312221651|emb|CBY01591.1| hypothetical protein LEMA_P003780.1 [Leptosphaeria maculans JN3]	NO-HIT	Fungal specific transcription factor domain	NO-HIT	NO-HIT
10_g	gi|501754165|emb|CCG82311.1| Putative uncharacterized protein [Taphrina deformans PYCC 5710]	NO-HIT	NO-HIT	NO-HIT	NO-HIT
11000_g	gi|396481260|ref|XP_003841196.1| similar to acetylxylan esterase 1 precursor [Leptosphaeria maculans JN3] >gi|312217770|emb|CBX97717.1| similar to acetylxylan esterase 1 precursor [Leptosphaeria maculans JN3]	GO:0005576,acetylxylan esterase 1 precursor	Esterase PHB depolymerase	CE1	gnl|BL_ORD_ID|2855 sp|Q8NJP6|AXE1_PENPU Acetylxylan esterase A OS=Penicillium purpurogenum GN=axeA PE=1 SV=1
11002_g	gi|258570931|ref|XP_002544269.1| predicted protein [Uncinocarpus reesii 1704] >gi|237904539|gb|EEP78940.1| predicted protein [Uncinocarpus reesii 1704]	NO-HIT	NO-HIT	NO-HIT	NO-HIT
11004_g	gi|667836491|ref|XP_007782414.1| hypothetical protein W97_06350 [Coniosporium apollinis CBS 100218] >gi|494830572|gb|EON67097.1| hypothetical protein W97_06350 [Coniosporium apollinis CBS 100218]	NO-HIT	Endomembrane protein 70	NO-HIT	gnl|BL_ORD_ID|25888 sp|P32802|TMN1_YEAST Transmembrane 9 superfamily member 1 OS=Saccharomyces cerevisiae (strain ATCC 204508 / S288c) GN=EMP70 PE=1 SV=2
11006_g	gi|396481210|ref|XP_003841184.1| predicted protein [Leptosphaeria maculans JN3] >gi|312217758|emb|CBX97705.1| predicted protein [Leptosphaeria maculans JN3]	NO-HIT	NO-HIT	NO-HIT	NO-HIT
11008_g	gi|630024667|ref|XP_007835200.1| hypothetical protein PFICI_08428 [Pestalotiopsis fici W106-1] >gi|573061137|gb|ETS80899.1| hypothetical protein PFICI_08428 [Pestalotiopsis fici W106-1]	NO-HIT	Peptidase family M28	NO-HIT	gnl|BL_ORD_ID|12459 sp|C5FFM0|LAP1_ARTOC Leucine aminopeptidase 1 OS=Arthroderma otae (strain ATCC MYA-4605 / CBS 113480) GN=LAP1 PE=3 SV=1
11014_g	gi|628217946|ref|XP_007714344.1| hypothetical protein COCCADRAFT_6755 [Bipolaris zeicola 26-R-13] >gi|576917122|gb|EUC31356.1| hypothetical protein COCCADRAFT_6755 [Bipolaris zeicola 26-R-13] >gi|578491296|gb|EUN28704.1| hypothetical protein COCVIDRAFT_14545 [Bipolaris victoriae FI3]	NO-HIT	WW domain	NO-HIT	NO-HIT
11017_g	gi|189197441|ref|XP_001935058.1| conserved hypothetical protein [Pyrenophora tritici-repentis Pt-1C-BFP] >gi|187981006|gb|EDU47632.1| conserved hypothetical protein [Pyrenophora tritici-repentis Pt-1C-BFP]	NO-HIT	NO-HIT	NO-HIT	NO-HIT
1101_g	NO-HIT	NO-HIT	NO-HIT	NO-HIT	NO-HIT
11021_g	gi|169622041|ref|XP_001804430.1| hypothetical protein SNOG_14234 [Phaeosphaeria nodorum SN15] >gi|160704681|gb|EAT78471.2| hypothetical protein SNOG_14234 [Phaeosphaeria nodorum SN15]	GO:0017111,proteasome-activating nucleotidase;GO:0005524;GO:0000502;EC:3.6.1.15	ATPase family associated with various cellular activities (AAA)	NO-HIT	gnl|BL_ORD_ID|25391 sp|P40340|TBP7_YEAST Tat-binding homolog 7 OS=Saccharomyces cerevisiae (strain ATCC 204508 / S288c) GN=YTA7 PE=1 SV=2
11022_g	gi|189197455|ref|XP_001935065.1| conserved hypothetical protein [Pyrenophora tritici-repentis Pt-1C-BFP] >gi|187981013|gb|EDU47639.1| conserved hypothetical protein [Pyrenophora tritici-repentis Pt-1C-BFP]	NO-HIT	Shwachman-Bodian-Diamond syndrome (SBDS) protein	NO-HIT	NO-HIT
11023_g	gi|396481734|ref|XP_003841310.1| similar to Rho guanyl nucleotide exchange factor [Leptosphaeria maculans JN3] >gi|312217884|emb|CBX97831.1| similar to Rho guanyl nucleotide exchange factor [Leptosphaeria maculans JN3]	NO-HIT	RhoGEF domain	NO-HIT	NO-HIT
11025_g	gi|636578719|ref|XP_008020698.1| hypothetical protein SETTUDRAFT_162227 [Setosphaeria turcica Et28A] >gi|482814843|gb|EOA91518.1| hypothetical protein SETTUDRAFT_162227 [Setosphaeria turcica Et28A]	GO:0006351,hypothetical protein SETTUDRAFT_162227;GO:0003677;GO:0005634;GO:0008270	Fungal Zn(2)-Cys(6) binuclear cluster domain	NO-HIT	gnl|BL_ORD_ID|19575 sp|P25502|PUT3_YEAST Proline utilization trans-activator OS=Saccharomyces cerevisiae (strain ATCC 204508 / S288c) GN=PUT3 PE=1 SV=1
11028_g	gi|636578713|ref|XP_008020695.1| hypothetical protein SETTUDRAFT_162219, partial [Setosphaeria turcica Et28A] >gi|482814838|gb|EOA91513.1| hypothetical protein SETTUDRAFT_162219, partial [Setosphaeria turcica Et28A]	NO-HIT	NO-HIT	NO-HIT	NO-HIT
11030_g	gi|169616808|ref|XP_001801819.1| hypothetical protein SNOG_11579 [Phaeosphaeria nodorum SN15] >gi|111060167|gb|EAT81287.1| hypothetical protein SNOG_11579 [Phaeosphaeria nodorum SN15]	NO-HIT	HPP family	NO-HIT	NO-HIT
11032_g	gi|630024943|ref|XP_007835294.1| hypothetical protein PFICI_08522 [Pestalotiopsis fici W106-1] >gi|573058871|gb|ETS78669.1| hypothetical protein PFICI_08522 [Pestalotiopsis fici W106-1]	NO-HIT	FAD dependent oxidoreductase	NO-HIT	gnl|BL_ORD_ID|17296 sp|Q99042|OXDA_TRIVR D-amino-acid oxidase OS=Trigonopsis variabilis GN=DAO1 PE=3 SV=1
11033_g	gi|396481811|ref|XP_003841328.1| hypothetical protein LEMA_P092580.1 [Leptosphaeria maculans JN3] >gi|312217902|emb|CBX97849.1| hypothetical protein LEMA_P092580.1 [Leptosphaeria maculans JN3]	NO-HIT	Domain of unknown function (DUF1929)	AA5	gnl|BL_ORD_ID|9198 sp|I1S2N3|GAOA_GIBZE Galactose oxidase OS=Gibberella zeae (strain PH-1 / ATCC MYA-4620 / FGSC 9075 / NRRL 31084) GN=GAOA PE=3 SV=1
11034_g	NO-HIT	NO-HIT	NO-HIT	NO-HIT	NO-HIT
11036_g	NO-HIT	NO-HIT	NO-HIT	NO-HIT	NO-HIT
11037_g	gi|396481827|ref|XP_003841332.1| hypothetical protein LEMA_P092620.1 [Leptosphaeria maculans JN3] >gi|312217906|emb|CBX97853.1| hypothetical protein LEMA_P092620.1 [Leptosphaeria maculans JN3]	GO:0046872,hypothetical protein LEMA_P092620.1;GO:0003676	SNF2 family N-terminal domain	NO-HIT	gnl|BL_ORD_ID|29173 sp|O60177|YG42_SCHPO Uncharacterized ATP-dependent helicase C23E6.02 OS=Schizosaccharomyces pombe (strain 972 / ATCC 24843) GN=SPBC23E6.02 PE=3 SV=1
11038_g	NO-HIT	NO-HIT	NO-HIT	NO-HIT	NO-HIT
11039_g	gi|32400390|dbj|BAC78684.1| two-component histidine kinase [Bipolaris maydis]	GO:0000160,two-component histidine kinase;GO:0000156;GO:0035556;GO:0016021;GO:0006355;GO:0023014;GO:0005524;GO:0000155;EC:2.7.3	HAMP domain	NO-HIT	gnl|BL_ORD_ID|16286 sp|Q5A599|NIK1_CANAL Histidine protein kinase NIK1 OS=Candida albicans (strain SC5314 / ATCC MYA-2876) GN=NIK1 PE=1 SV=2
1103_g	gi|169622571|ref|XP_001804694.1| hypothetical protein SNOG_14510 [Phaeosphaeria nodorum SN15] >gi|111056930|gb|EAT78050.1| hypothetical protein SNOG_14510 [Phaeosphaeria nodorum SN15]	GO:0006810,hypothetical protein SNOG_14510;GO:0016020;GO:0005215	Sugar (and other) transporter	NO-HIT	NO-HIT
11040_g	gi|396481855|ref|XP_003841339.1| hypothetical protein LEMA_P092690.1 [Leptosphaeria maculans JN3] >gi|312217913|emb|CBX97860.1| hypothetical protein LEMA_P092690.1 [Leptosphaeria maculans JN3]	GO:0005643,hypothetical protein LEMA_P092690.1;GO:0017056	Nsp1-like C-terminal region	NO-HIT	gnl|BL_ORD_ID|16814 sp|Q10168|NSP1_SCHPO Nucleoporin nsp1 OS=Schizosaccharomyces pombe (strain 972 / ATCC 24843) GN=nsp1 PE=1 SV=1
11041_g	gi|628206685|ref|XP_007712211.1| hypothetical protein COCCADRAFT_95879 [Bipolaris zeicola 26-R-13] >gi|576919315|gb|EUC33492.1| hypothetical protein COCCADRAFT_95879 [Bipolaris zeicola 26-R-13]	NO-HIT	NO-HIT	NO-HIT	gnl|BL_ORD_ID|29056 sp|O42882|YFQ5_SCHPO Uncharacterized protein C8E11.05c OS=Schizosaccharomyces pombe (strain 972 / ATCC 24843) GN=SPAC8E11.05c PE=4 SV=1
11042_g	gi|636578267|ref|XP_008020472.1| hypothetical protein SETTUDRAFT_86593 [Setosphaeria turcica Et28A] >gi|482814816|gb|EOA91491.1| hypothetical protein SETTUDRAFT_86593 [Setosphaeria turcica Et28A]	NO-HIT	Mitochondrial ATPase inhibitor, IATP	NO-HIT	NO-HIT
11044_g	NO-HIT	NO-HIT	NO-HIT	NO-HIT	NO-HIT
11046_g	NO-HIT	NO-HIT	NO-HIT	NO-HIT	NO-HIT
11048_g	gi|628085356|ref|XP_007704528.1| hypothetical protein COCSADRAFT_40961 [Bipolaris sorokiniana ND90Pr] >gi|451846492|gb|EMD59802.1| hypothetical protein COCSADRAFT_40961 [Bipolaris sorokiniana ND90Pr]	NO-HIT	Insulinase (Peptidase family M16)	NO-HIT	gnl|BL_ORD_ID|15079 sp|P11913|MPPB_NEUCR Mitochondrial-processing peptidase subunit beta OS=Neurospora crassa (strain ATCC 24698 / 74-OR23-1A / CBS 708.71 / DSM 1257 / FGSC 987) GN=pep PE=1 SV=1
11050_g	gi|627827540|ref|XP_007685718.1| hypothetical protein COCMIDRAFT_89121 [Bipolaris oryzae ATCC 44560] >gi|576934313|gb|EUC47829.1| hypothetical protein COCMIDRAFT_89121 [Bipolaris oryzae ATCC 44560]	NO-HIT	Amidase	NO-HIT	gnl|BL_ORD_ID|9235 sp|Q5AK64|GATA_CANAL Glutamyl-tRNA(Gln) amidotransferase subunit A, mitochondrial OS=Candida albicans (strain SC5314 / ATCC MYA-2876) GN=HER2 PE=3 SV=1
11051_g	gi|169616902|ref|XP_001801866.1| hypothetical protein SNOG_11627 [Phaeosphaeria nodorum SN15] >gi|160703285|gb|EAT81335.2| hypothetical protein SNOG_11627 [Phaeosphaeria nodorum SN15]	GO:0016021,endoplasmic reticulum protein;GO:0005783;GO:0006886	B-cell receptor-associated protein 31-like	NO-HIT	gnl|BL_ORD_ID|28897 sp|Q07451|YET3_YEAST Endoplasmic reticulum transmembrane protein 3 OS=Saccharomyces cerevisiae (strain ATCC 204508 / S288c) GN=YET3 PE=1 SV=1
11057_g	gi|451994521|gb|EMD86991.1| hypothetical protein COCHEDRAFT_1145956 [Bipolaris maydis C5] >gi|477586931|gb|ENI04014.1| hypothetical protein COCC4DRAFT_171725 [Bipolaris maydis ATCC 48331]	NO-HIT	ThiF family	NO-HIT	gnl|BL_ORD_ID|26552 sp|B0Y0P7|UBA4_ASPFC Adenylyltransferase and sulfurtransferase uba4 OS=Neosartorya fumigata (strain CEA10 / CBS 144.89 / FGSC A1163) GN=uba4 PE=3 SV=1
11059_g	gi|330919108|ref|XP_003298477.1| hypothetical protein PTT_09215 [Pyrenophora teres f. teres 0-1] >gi|311328298|gb|EFQ93431.1| hypothetical protein PTT_09215 [Pyrenophora teres f. teres 0-1]	NO-HIT	NO-HIT	NO-HIT	NO-HIT
11063_g	gi|189197163|ref|XP_001934919.1| DNA repair exonuclease rad1 [Pyrenophora tritici-repentis Pt-1C-BFP] >gi|187980867|gb|EDU47493.1| DNA repair exonuclease rad1 [Pyrenophora tritici-repentis Pt-1C-BFP]	GO:0004527,dna repair exonuclease rad1;GO:0005634;GO:0006281	Repair protein Rad1/Rec1/Rad17	NO-HIT	gnl|BL_ORD_ID|19824 sp|P22193|RAD1_SCHPO DNA damage checkpoint control protein rad1 OS=Schizosaccharomyces pombe (strain 972 / ATCC 24843) GN=rad1 PE=1 SV=2
11066_g	NO-HIT	NO-HIT	NO-HIT	NO-HIT	NO-HIT
11067_g	gi|169616820|ref|XP_001801825.1| hypothetical protein SNOG_11585 [Phaeosphaeria nodorum SN15] >gi|111060173|gb|EAT81293.1| hypothetical protein SNOG_11585 [Phaeosphaeria nodorum SN15]	NO-HIT	NO-HIT	NO-HIT	NO-HIT
11068_g	NO-HIT	NO-HIT	NO-HIT	NO-HIT	NO-HIT
1106_g	gi|396497812|ref|XP_003845067.1| similar to mRNA splicing protein Yju2 [Leptosphaeria maculans JN3] >gi|312221648|emb|CBY01588.1| similar to mRNA splicing protein Yju2 [Leptosphaeria maculans JN3]	NO-HIT	Family of unknown function (DUF572)	NO-HIT	NO-HIT
11070_g	gi|396482104|ref|XP_003841396.1| hypothetical protein LEMA_P093260.1 [Leptosphaeria maculans JN3] >gi|312217970|emb|CBX97917.1| hypothetical protein LEMA_P093260.1 [Leptosphaeria maculans JN3]	NO-HIT	NO-HIT	NO-HIT	NO-HIT
11072_g	gi|578483844|gb|EUN21392.1| hypothetical protein COCVIDRAFT_20708 [Bipolaris victoriae FI3]	NO-HIT	NO-HIT	NO-HIT	NO-HIT
11076_g	gi|636578047|ref|XP_008020362.1| hypothetical protein SETTUDRAFT_84855 [Setosphaeria turcica Et28A] >gi|482814801|gb|EOA91476.1| hypothetical protein SETTUDRAFT_84855 [Setosphaeria turcica Et28A]	NO-HIT	Cytochrome P450	NO-HIT	gnl|BL_ORD_ID|18337 sp|Q12645|PID9_FUSSO Pisatin demethylase OS=Fusarium solani subsp. pisi GN=PDAT9 PE=3 SV=1
11077_g	gi|396481793|ref|XP_003841324.1| similar to kelch repeat protein [Leptosphaeria maculans JN3] >gi|312217898|emb|CBX97845.1| similar to kelch repeat protein [Leptosphaeria maculans JN3]	NO-HIT	Galactose oxidase, central domain	NO-HIT	gnl|BL_ORD_ID|25515 sp|O14248|TEA3_SCHPO Tip elongation aberrant protein 3 OS=Schizosaccharomyces pombe (strain 972 / ATCC 24843) GN=tea3 PE=1 SV=1
11081_g	gi|628206611|ref|XP_007712191.1| hypothetical protein COCCADRAFT_4982 [Bipolaris zeicola 26-R-13] >gi|576919328|gb|EUC33505.1| hypothetical protein COCCADRAFT_4982 [Bipolaris zeicola 26-R-13]	GO:0030870,dna repair protein rad50;GO:0005524;GO:0006281	AAA domain	NO-HIT	gnl|BL_ORD_ID|19851 sp|P12753|RAD50_YEAST DNA repair protein RAD50 OS=Saccharomyces cerevisiae (strain ATCC 204508 / S288c) GN=RAD50 PE=1 SV=1
11083_g	gi|627833154|ref|XP_007687484.1| hypothetical protein COCMIDRAFT_94005 [Bipolaris oryzae ATCC 44560] >gi|576932482|gb|EUC46023.1| hypothetical protein COCMIDRAFT_94005 [Bipolaris oryzae ATCC 44560]	NO-HIT	Clr5 domain	NO-HIT	NO-HIT
11087_g	gi|396481353|ref|XP_003841219.1| predicted protein [Leptosphaeria maculans JN3] >gi|312217793|emb|CBX97740.1| predicted protein [Leptosphaeria maculans JN3]	NO-HIT	NO-HIT	NO-HIT	NO-HIT
1108_g	gi|739716465|ref|WP_037570200.1| hypothetical protein [Streptacidiphilus oryzae]	NO-HIT	NO-HIT	NO-HIT	NO-HIT
11095_g	gi|396481407|ref|XP_003841231.1| predicted protein [Leptosphaeria maculans JN3] >gi|312217805|emb|CBX97752.1| predicted protein [Leptosphaeria maculans JN3]	NO-HIT	NO-HIT	NO-HIT	NO-HIT
11096_g	gi|169621913|ref|XP_001804366.1| hypothetical protein SNOG_14169 [Phaeosphaeria nodorum SN15] >gi|160704650|gb|EAT78406.2| hypothetical protein SNOG_14169 [Phaeosphaeria nodorum SN15]	NO-HIT	WD domain, G-beta repeat	NO-HIT	gnl|BL_ORD_ID|5688 sp|O94620|CWF17_SCHPO Pre-mRNA-splicing factor cwf17 OS=Schizosaccharomyces pombe (strain 972 / ATCC 24843) GN=cwf17 PE=1 SV=1
11100_g	NO-HIT	NO-HIT	NO-HIT	NO-HIT	NO-HIT
11109_g	gi|189197389|ref|XP_001935032.1| 3-hydroxyacyl-CoA dehydrogenase type-2 [Pyrenophora tritici-repentis Pt-1C-BFP] >gi|187980980|gb|EDU47606.1| 3-hydroxyacyl-CoA dehydrogenase type-2 [Pyrenophora tritici-repentis Pt-1C-BFP]	GO:0055114,3-hydroxyacyl- dehydrogenase type-2;GO:0016491	short chain dehydrogenase	NO-HIT	gnl|BL_ORD_ID|15380 sp|O93868|MTDH_AGABI NADP-dependent mannitol dehydrogenase OS=Agaricus bisporus GN=mtdH PE=1 SV=3
1110_g	gi|628063121|ref|XP_007697085.1| hypothetical protein COCSADRAFT_352308 [Bipolaris sorokiniana ND90Pr] >gi|451854127|gb|EMD67420.1| hypothetical protein COCSADRAFT_352308 [Bipolaris sorokiniana ND90Pr]	NO-HIT	NO-HIT	NO-HIT	NO-HIT
11112_g	gi|189197395|ref|XP_001935035.1| conserved hypothetical protein [Pyrenophora tritici-repentis Pt-1C-BFP] >gi|187980983|gb|EDU47609.1| conserved hypothetical protein [Pyrenophora tritici-repentis Pt-1C-BFP]	NO-HIT	NO-HIT	NO-HIT	NO-HIT
11117_g	gi|477509284|gb|ENH62576.1| Putative peptidase yqhT [Fusarium oxysporum f. sp. cubense race 1]	GO:0009987,peptidase yqht;GO:0016787	Creatinase/Prolidase N-terminal domain	NO-HIT	gnl|BL_ORD_ID|30766 sp|Q9UUD8|YOD1_SCHPO Uncharacterized peptidase C18A7.01 OS=Schizosaccharomyces pombe (strain 972 / ATCC 24843) GN=SPBC18A7.01 PE=3 SV=1
11118_g	gi|636577673|ref|XP_008020175.1| hypothetical protein SETTUDRAFT_29966 [Setosphaeria turcica Et28A] >gi|482814751|gb|EOA91426.1| hypothetical protein SETTUDRAFT_29966 [Setosphaeria turcica Et28A]	NO-HIT	NO-HIT	NO-HIT	NO-HIT
11119_g	gi|636577675|ref|XP_008020176.1| hypothetical protein SETTUDRAFT_29967 [Setosphaeria turcica Et28A] >gi|482814752|gb|EOA91427.1| hypothetical protein SETTUDRAFT_29967 [Setosphaeria turcica Et28A]	NO-HIT	NO-HIT	NO-HIT	NO-HIT
11122_g	gi|396482014|ref|XP_003841377.1| similar to RGS domain protein (Rax1) [Leptosphaeria maculans JN3] >gi|312217951|emb|CBX97898.1| similar to RGS domain protein (Rax1) [Leptosphaeria maculans JN3]	GO:0038032,rgs domain protein	Regulator of G protein signaling domain	NO-HIT	gnl|BL_ORD_ID|19933 sp|Q9P7S8|RAX1_SCHPO Protein rax1 OS=Schizosaccharomyces pombe (strain 972 / ATCC 24843) GN=rax1 PE=3 SV=1
11127_g	gi|169622005|ref|XP_001804412.1| hypothetical protein SNOG_14215 [Phaeosphaeria nodorum SN15] >gi|111057332|gb|EAT78452.1| hypothetical protein SNOG_14215 [Phaeosphaeria nodorum SN15]	NO-HIT	NO-HIT	NO-HIT	NO-HIT
11130_g	gi|451994483|gb|EMD86953.1| hypothetical protein COCHEDRAFT_1145863 [Bipolaris maydis C5] >gi|477586968|gb|ENI04051.1| hypothetical protein COCC4DRAFT_171818 [Bipolaris maydis ATCC 48331]	NO-HIT	NO-HIT	NO-HIT	NO-HIT
11131_g	gi|591482659|gb|EXM12971.1| hypothetical protein FOTG_18559 [Fusarium oxysporum f. sp. vasinfectum 25433]	NO-HIT	NO-HIT	NO-HIT	NO-HIT
11133_g	NO-HIT	NO-HIT	NO-HIT	NO-HIT	NO-HIT
11135_g	gi|169616612|ref|XP_001801721.1| hypothetical protein SNOG_11479 [Phaeosphaeria nodorum SN15] >gi|111060067|gb|EAT81187.1| hypothetical protein SNOG_11479 [Phaeosphaeria nodorum SN15]	NO-HIT	NO-HIT	NO-HIT	NO-HIT
11137_g	gi|330920126|ref|XP_003298900.1| hypothetical protein PTT_09738 [Pyrenophora teres f. teres 0-1] >gi|311327698|gb|EFQ93003.1| hypothetical protein PTT_09738 [Pyrenophora teres f. teres 0-1]	NO-HIT	NO-HIT	NO-HIT	NO-HIT
11141_g	gi|636598203|ref|XP_008030440.1| hypothetical protein SETTUDRAFT_142134 [Setosphaeria turcica Et28A] >gi|482805040|gb|EOA82139.1| hypothetical protein SETTUDRAFT_142134 [Setosphaeria turcica Et28A]	GO:0016740,phosphotransferase enzyme family protein	NO-HIT	NO-HIT	gnl|BL_ORD_ID|956 sp|Q6C8T3|AIM9_YARLI Altered inheritance of mitochondria protein 9, mitochondrial OS=Yarrowia lipolytica (strain CLIB 122 / E 150) GN=AIM9 PE=3 SV=1
11144_g	NO-HIT	NO-HIT	NO-HIT	NO-HIT	NO-HIT
11149_g	NO-HIT	NO-HIT	NO-HIT	NO-HIT	NO-HIT
11154_g	gi|628084218|ref|XP_007703959.1| hypothetical protein COCSADRAFT_193319 [Bipolaris sorokiniana ND90Pr] >gi|451847358|gb|EMD60666.1| hypothetical protein COCSADRAFT_193319 [Bipolaris sorokiniana ND90Pr]	NO-HIT	NO-HIT	NO-HIT	NO-HIT
11155_g	gi|330928346|ref|XP_003302231.1| hypothetical protein PTT_13959 [Pyrenophora teres f. teres 0-1] >gi|311322551|gb|EFQ89676.1| hypothetical protein PTT_13959 [Pyrenophora teres f. teres 0-1]	GO:0008270,hypothetical protein PTT_13959;GO:0016491;GO:0055114	Alcohol dehydrogenase GroES-like domain	NO-HIT	gnl|BL_ORD_ID|27547 sp|Q86ZV0|XYL2_ASPOR D-xylulose reductase A OS=Aspergillus oryzae (strain ATCC 42149 / RIB 40) GN=xdhA PE=3 SV=2
1115_g	gi|156061071|ref|XP_001596458.1| hypothetical protein SS1G_02678 [Sclerotinia sclerotiorum 1980] >gi|154700082|gb|EDN99820.1| hypothetical protein SS1G_02678 [Sclerotinia sclerotiorum 1980 UF-70]	NO-HIT	Fungal specific transcription factor domain	NO-HIT	NO-HIT
11162_g	gi|746070222|ref|WP_039138060.1| hypothetical protein [Flavihumibacter solisilvae] >gi|743029021|gb|KIC95458.1| hypothetical protein OI18_06125 [Flavihumibacter solisilvae]	NO-HIT	NO-HIT	NO-HIT	NO-HIT
11163_g	gi|646794269|ref|WP_025586661.1| hypothetical protein [Cupriavidus taiwanensis]	NO-HIT	NO-HIT	NO-HIT	NO-HIT
11164_g	NO-HIT	NO-HIT	NO-HIT	NO-HIT	NO-HIT
11165_g	gi|396482140|ref|XP_003841405.1| similar to C6 transcription factor [Leptosphaeria maculans JN3] >gi|312217979|emb|CBX97926.1| similar to C6 transcription factor [Leptosphaeria maculans JN3]	GO:0006357,c6 transcription factor;GO:0008270;GO:0000981;GO:0003677;GO:0005634;GO:0006366	Fungal Zn(2)-Cys(6) binuclear cluster domain	NO-HIT	gnl|BL_ORD_ID|29047 sp|Q1MTM9|YFN1_SCHPO Uncharacterized transcriptional regulatory protein C1327.01c OS=Schizosaccharomyces pombe (strain 972 / ATCC 24843) GN=SPAC1327.01c PE=1 SV=2
11168_g	gi|407925395|gb|EKG18406.1| Zinc finger CCHC-type protein [Macrophomina phaseolina MS6]	GO:0008270,zinc knuckle domain containing protein;GO:0003676	Zinc knuckle	NO-HIT	gnl|BL_ORD_ID|9660 sp|P53849|GIS2_YEAST Zinc finger protein GIS2 OS=Saccharomyces cerevisiae (strain ATCC 204508 / S288c) GN=GIS2 PE=1 SV=1
1116_g	gi|671382222|ref|XP_008721000.1| hypothetical protein HMPREF1541_08459 [Cyphellophora europaea CBS 101466] >gi|568113560|gb|ETN36182.1| hypothetical protein HMPREF1541_08459 [Cyphellophora europaea CBS 101466]	GO:0008152,hypothetical protein HMPREF1541_08459;GO:0008484	Sulfatase	NO-HIT	NO-HIT
11175_g	gi|636578575|ref|XP_008020626.1| hypothetical protein SETTUDRAFT_132941 [Setosphaeria turcica Et28A] >gi|482814705|gb|EOA91380.1| hypothetical protein SETTUDRAFT_132941 [Setosphaeria turcica Et28A]	NO-HIT	Nup85 Nucleoporin	NO-HIT	NO-HIT
11178_g	gi|451994533|gb|EMD87003.1| hypothetical protein COCHEDRAFT_1206954 [Bipolaris maydis C5] >gi|477586918|gb|ENI04001.1| hypothetical protein COCC4DRAFT_198694 [Bipolaris maydis ATCC 48331]	NO-HIT	Protein kinase domain	NO-HIT	gnl|BL_ORD_ID|12052 sp|P27466|KCC1_YEAST Calcium/calmodulin-dependent protein kinase I OS=Saccharomyces cerevisiae (strain ATCC 204508 / S288c) GN=CMK1 PE=1 SV=2
11179_g	gi|627833079|ref|XP_007687460.1| hypothetical protein COCMIDRAFT_25885 [Bipolaris oryzae ATCC 44560] >gi|576932467|gb|EUC46008.1| hypothetical protein COCMIDRAFT_25885 [Bipolaris oryzae ATCC 44560]	GO:0046872,hypothetical protein COCMIDRAFT_25885;GO:0042744;GO:0020037;GO:0004096;GO:0055114;EC:1.11.1.6	Catalase	NO-HIT	gnl|BL_ORD_ID|3711 sp|Q9C168|CAT1_NEUCR Catalase-1 OS=Neurospora crassa (strain ATCC 24698 / 74-OR23-1A / CBS 708.71 / DSM 1257 / FGSC 987) GN=cat-1 PE=1 SV=2
1117_g	gi|758186477|ref|XP_011315619.1| hypothetical protein FGSG_00034 [Fusarium graminearum PH-1] >gi|558855051|gb|ESU05134.1| hypothetical protein FGSG_00034 [Fusarium graminearum PH-1] >gi|699040873|emb|CEF71860.1| unnamed protein product [Fusarium graminearum]	GO:0016020,hypothetical protein FGSG_00034;GO:0006810;GO:0022857	Sugar (and other) transporter	NO-HIT	NO-HIT
11194_g	gi|302891197|ref|XP_003044481.1| hypothetical protein NECHADRAFT_82990 [Nectria haematococca mpVI 77-13-4] >gi|256725404|gb|EEU38768.1| hypothetical protein NECHADRAFT_82990 [Nectria haematococca mpVI 77-13-4]	NO-HIT	Antibiotic biosynthesis monooxygenase	NO-HIT	NO-HIT
11196_g	gi|590047259|gb|EXK49117.1| arylsulfatase [Fusarium oxysporum f. sp. melonis 26406]	GO:0008152,probable arylsulfatase;GO:0008484	Sulfatase	NO-HIT	gnl|BL_ORD_ID|29435 sp|Q9C0V7|YHJ2_SCHPO Uncharacterized sulfatase PB10D8.02c OS=Schizosaccharomyces pombe (strain 972 / ATCC 24843) GN=SPBPB10D8.02c PE=3 SV=1
111_g	gi|330935846|ref|XP_003305157.1| hypothetical protein PTT_17907 [Pyrenophora teres f. teres 0-1] >gi|311317970|gb|EFQ86746.1| hypothetical protein PTT_17907 [Pyrenophora teres f. teres 0-1]	GO:0005840,hypothetical protein PTT_17907;GO:0003735;GO:0006412	NO-HIT	NO-HIT	NO-HIT
11201_g	gi|748512436|ref|XP_011113288.1| hypothetical protein H072_7535 [Dactylellina haptotyla CBS 200.50] >gi|526197463|gb|EPS38737.1| hypothetical protein H072_7535 [Dactylellina haptotyla CBS 200.50]	NO-HIT	NO-HIT	NO-HIT	NO-HIT
11204_g	NO-HIT	NO-HIT	NO-HIT	NO-HIT	NO-HIT
11207_g	gi|295657759|ref|XP_002789445.1| conserved hypothetical protein [Paracoccidioides sp. 'lutzii' Pb01] >gi|226283779|gb|EEH39345.1| hypothetical protein PAAG_08614 [Paracoccidioides sp. 'lutzii' Pb01]	NO-HIT	Alpha/beta hydrolase family	NO-HIT	NO-HIT
11210_g	gi|750101663|ref|WP_040406346.1| hypothetical protein, partial [Amycolatopsis nigrescens]	NO-HIT	Bacterial protein of unknown function (DUF899)	NO-HIT	NO-HIT
11213_g	NO-HIT	NO-HIT	NO-HIT	NO-HIT	NO-HIT
11214_g	gi|451994283|gb|EMD86754.1| hypothetical protein COCHEDRAFT_1034520 [Bipolaris maydis C5] >gi|477586061|gb|ENI03147.1| hypothetical protein COCC4DRAFT_25324 [Bipolaris maydis ATCC 48331]	NO-HIT	NO-HIT	NO-HIT	NO-HIT
11227_g	gi|751757813|gb|KIN05987.1| hypothetical protein OIDMADRAFT_141641 [Oidiodendron maius Zn]	NO-HIT	NO-HIT	NO-HIT	NO-HIT
11239_g	gi|751748797|gb|KIM96982.1| hypothetical protein OIDMADRAFT_183035 [Oidiodendron maius Zn]	NO-HIT	Heterokaryon incompatibility protein (HET)	NO-HIT	gnl|BL_ORD_ID|10626 sp|Q9UV10|HET6_NEUCR Heterokaryon incompatibility protein 6, OR allele OS=Neurospora crassa (strain ATCC 24698 / 74-OR23-1A / CBS 708.71 / DSM 1257 / FGSC 987) GN=het-6 PE=4 SV=1
11242_g	NO-HIT	NO-HIT	NO-HIT	NO-HIT	NO-HIT
11250_g	gi|667838841|ref|XP_007783588.1| hypothetical protein W97_07529 [Coniosporium apollinis CBS 100218] >gi|494831880|gb|EON68271.1| hypothetical protein W97_07529 [Coniosporium apollinis CBS 100218]	NO-HIT	Cytochrome P450	NO-HIT	gnl|BL_ORD_ID|26099 sp|O13317|TRI11_FUSSP Isotrichodermin C-15 hydroxylase OS=Fusarium sporotrichioides GN=TRI11 PE=3 SV=1
11251_g	gi|636768933|ref|XP_008086640.1| hypothetical protein GLAREA_01233 [Glarea lozoyensis ATCC 20868] >gi|512196485|gb|EPE25321.1| hypothetical protein GLAREA_01233 [Glarea lozoyensis ATCC 20868]	NO-HIT	Amino acid permease	NO-HIT	gnl|BL_ORD_ID|10781 sp|P19807|HNM1_YEAST Choline transport protein OS=Saccharomyces cerevisiae (strain ATCC 204508 / S288c) GN=HNM1 PE=1 SV=1
11253_g	gi|525584947|gb|EPS31197.1| hypothetical protein PDE_06152 [Penicillium oxalicum 114-2]	NO-HIT	Rad52/22 family double-strand break repair protein	NO-HIT	gnl|BL_ORD_ID|19860 sp|Q8NK72|RAD52_MAGO7 DNA repair and recombination protein rhm52 OS=Magnaporthe oryzae (strain 70-15 / ATCC MYA-4617 / FGSC 8958) GN=RHM52 PE=2 SV=2
11255_g	NO-HIT	NO-HIT	NO-HIT	NO-HIT	NO-HIT
1125_g	gi|615458650|ref|XP_007597170.1| cytochrome P450 2D18 [Colletotrichum fioriniae PJ7] >gi|588898040|gb|EXF79174.1| cytochrome P450 2D18 [Colletotrichum fioriniae PJ7]	GO:0020037,cytochrome p450 2d18;GO:0016705;GO:0004497;GO:0005506;GO:0009055;GO:0055114	Cytochrome P450	NO-HIT	NO-HIT
11267_g	NO-HIT	NO-HIT	NO-HIT	NO-HIT	NO-HIT
1127_g	gi|396497888|ref|XP_003845086.1| similar to acetylxylan esterase 1 precursor [Leptosphaeria maculans JN3] >gi|312221667|emb|CBY01607.1| similar to acetylxylan esterase 1 precursor [Leptosphaeria maculans JN3]	GO:0005576,acetylxylan esterase 1 precursor	Esterase PHB depolymerase	CE1	NO-HIT
11280_g	gi|627855886|ref|XP_007689583.1| hypothetical protein COCMIDRAFT_99578 [Bipolaris oryzae ATCC 44560] >gi|576930350|gb|EUC43934.1| hypothetical protein COCMIDRAFT_99578 [Bipolaris oryzae ATCC 44560]	NO-HIT	Heterokaryon incompatibility protein (HET)	NO-HIT	NO-HIT
11282_g	gi|396498702|ref|XP_003845295.1| hypothetical protein LEMA_P006030.1 [Leptosphaeria maculans JN3] >gi|312221876|emb|CBY01816.1| hypothetical protein LEMA_P006030.1 [Leptosphaeria maculans JN3]	NO-HIT	NO-HIT	NO-HIT	NO-HIT
11284_g	NO-HIT	NO-HIT	NO-HIT	NO-HIT	NO-HIT
11286_g	gi|700457114|gb|KGO46712.1| hypothetical protein PEXP_068820 [Penicillium expansum]	NO-HIT	NO-HIT	NO-HIT	NO-HIT
1128_g	gi|330933435|ref|XP_003304172.1| hypothetical protein PTT_16640 [Pyrenophora teres f. teres 0-1] >gi|311319400|gb|EFQ87735.1| hypothetical protein PTT_16640 [Pyrenophora teres f. teres 0-1]	GO:0055085,hypothetical protein PTT_16640;GO:0016021	Major Facilitator Superfamily	NO-HIT	NO-HIT
11297_g	gi|501754285|emb|CCG82270.1| protein of unknown function [Taphrina deformans PYCC 5710]	NO-HIT	HNH endonuclease	NO-HIT	NO-HIT
1129_g	gi|169624395|ref|XP_001805603.1| hypothetical protein SNOG_15456 [Phaeosphaeria nodorum SN15] >gi|160705162|gb|EAT77121.2| hypothetical protein SNOG_15456 [Phaeosphaeria nodorum SN15]	NO-HIT	NO-HIT	NO-HIT	NO-HIT
11308_g	gi|656909099|gb|KEF54809.1| hypothetical protein A1O9_09251 [Exophiala aquamarina CBS 119918]	NO-HIT	Methyltransferase domain	NO-HIT	NO-HIT
11316_g	NO-HIT	NO-HIT	NO-HIT	NO-HIT	NO-HIT
1131_g	gi|330933427|ref|XP_003304168.1| hypothetical protein PTT_16636 [Pyrenophora teres f. teres 0-1] >gi|311319396|gb|EFQ87731.1| hypothetical protein PTT_16636 [Pyrenophora teres f. teres 0-1]	NO-HIT	NO-HIT	NO-HIT	NO-HIT
1133_g	gi|396497417|ref|XP_003844972.1| hypothetical protein LEMA_P002800.1 [Leptosphaeria maculans JN3] >gi|312221553|emb|CBY01493.1| hypothetical protein LEMA_P002800.1 [Leptosphaeria maculans JN3]	NO-HIT	Rrp15p	NO-HIT	NO-HIT
11341_g	gi|189211585|ref|XP_001942122.1| hypothetical protein PTRG_11791 [Pyrenophora tritici-repentis Pt-1C-BFP] >gi|187979321|gb|EDU45947.1| hypothetical protein PTRG_11791 [Pyrenophora tritici-repentis Pt-1C-BFP]	NO-HIT	NO-HIT	NO-HIT	NO-HIT
11345_g	gi|629637400|ref|XP_007787346.1| hypothetical protein EPUS_00126 [Endocarpon pusillum Z07020] >gi|539439820|gb|ERF75334.1| hypothetical protein EPUS_00126 [Endocarpon pusillum Z07020]	NO-HIT	NO-HIT	NO-HIT	NO-HIT
11349_g	gi|682384052|gb|KFY66354.1| hypothetical protein V496_02105, partial [Pseudogymnoascus pannorum VKM F-4515 (FW-2607)]	NO-HIT	NO-HIT	NO-HIT	NO-HIT
1135_g	gi|662516490|gb|KEQ74054.1| hypothetical protein M436DRAFT_63392 [Aureobasidium pullulans var. namibiae CBS 147.97]	NO-HIT	Protein of unknown function (DUF3237)	NO-HIT	NO-HIT
11372_g	gi|169609294|ref|XP_001798066.1| hypothetical protein SNOG_07735 [Phaeosphaeria nodorum SN15] >gi|111064081|gb|EAT85201.1| hypothetical protein SNOG_07735 [Phaeosphaeria nodorum SN15]	NO-HIT	Interferon-induced 6-16 family	NO-HIT	NO-HIT
11375_g	gi|189212128|ref|XP_001942390.1| hypothetical protein PTRG_12067 [Pyrenophora tritici-repentis Pt-1C-BFP] >gi|187979589|gb|EDU46215.1| hypothetical protein PTRG_12067 [Pyrenophora tritici-repentis Pt-1C-BFP]	NO-HIT	NO-HIT	NO-HIT	NO-HIT
11379_g	gi|302888593|ref|XP_003043183.1| predicted protein [Nectria haematococca mpVI 77-13-4] >gi|256724098|gb|EEU37470.1| predicted protein [Nectria haematococca mpVI 77-13-4]	NO-HIT	NO-HIT	NO-HIT	NO-HIT
11380_g	NO-HIT	NO-HIT	NO-HIT	NO-HIT	NO-HIT
1138_g	gi|628184498|ref|XP_007707059.1| hypothetical protein COCCADRAFT_32365 [Bipolaris zeicola 26-R-13] >gi|576924613|gb|EUC38722.1| hypothetical protein COCCADRAFT_32365 [Bipolaris zeicola 26-R-13]	NO-HIT	Major Facilitator Superfamily	NO-HIT	NO-HIT
1139_g	gi|578494548|gb|EUN31934.1| hypothetical protein COCVIDRAFT_86387 [Bipolaris victoriae FI3]	NO-HIT	NO-HIT	NO-HIT	NO-HIT
113_g	gi|169600479|ref|XP_001793662.1| hypothetical protein SNOG_03075 [Phaeosphaeria nodorum SN15] >gi|111068686|gb|EAT89806.1| hypothetical protein SNOG_03075 [Phaeosphaeria nodorum SN15]	GO:0006468,cell cycle protein kinase;GO:0005524;GO:0004674;EC:2.7.11	Protein kinase domain	NO-HIT	NO-HIT
11405_g	gi|169619285|ref|XP_001803055.1| hypothetical protein SNOG_12837 [Phaeosphaeria nodorum SN15] >gi|160703786|gb|EAT79637.2| hypothetical protein SNOG_12837 [Phaeosphaeria nodorum SN15]	GO:0055114,short chain alcohol dehydrogenase;GO:0016491	short chain dehydrogenase	NO-HIT	gnl|BL_ORD_ID|538 sp|P87017|AFLH_ASPPA 5'-hydroxyaverantin dehydrogenase OS=Aspergillus parasiticus GN=adhA PE=1 SV=2
1141_g	gi|685404705|ref|XP_009221211.1| hypothetical protein GGTG_05148 [Gaeumannomyces graminis var. tritici R3-111a-1] >gi|402080066|gb|EJT75211.1| hypothetical protein GGTG_05148 [Gaeumannomyces graminis var. tritici R3-111a-1]	NO-HIT	Pyridine nucleotide-disulphide oxidoreductase	NO-HIT	NO-HIT
11420_g	gi|682370810|gb|KFY56201.1| hypothetical protein V496_06756 [Pseudogymnoascus pannorum VKM F-4515 (FW-2607)]	NO-HIT	Protein of unknown function (DUF3176)	NO-HIT	NO-HIT
11425_g	NO-HIT	NO-HIT	CorA-like Mg2+ transporter protein	NO-HIT	NO-HIT
1142_g	gi|115390030|ref|XP_001212520.1| predicted protein [Aspergillus terreus NIH2624] >gi|114194916|gb|EAU36616.1| predicted protein [Aspergillus terreus NIH2624]	NO-HIT	TAP-like protein	NO-HIT	NO-HIT
1143_g	gi|636593709|ref|XP_008028193.1| hypothetical protein SETTUDRAFT_61647, partial [Setosphaeria turcica Et28A] >gi|482807026|gb|EOA84078.1| hypothetical protein SETTUDRAFT_61647, partial [Setosphaeria turcica Et28A]	NO-HIT	Uncharacterized conserved protein (DUF2293)	NO-HIT	NO-HIT
11444_g	gi|330927337|ref|XP_003301842.1| hypothetical protein PTT_13434 [Pyrenophora teres f. teres 0-1] >gi|311323171|gb|EFQ90065.1| hypothetical protein PTT_13434 [Pyrenophora teres f. teres 0-1]	GO:0051287,hypothetical protein PTT_13434;GO:0003979;GO:0055114;EC:1.1.1.22	UDP-glucose/GDP-mannose dehydrogenase family, NAD binding domain	NO-HIT	NO-HIT
1144_g	gi|629724739|ref|XP_007822801.1| hypothetical protein MAA_06612 [Metarhizium robertsii ARSEF 23] >gi|322706248|gb|EFY97829.1| hypothetical protein MAA_06612 [Metarhizium robertsii ARSEF 23] >gi|594717494|gb|EXV00392.1| DUF924 domain protein [Metarhizium robertsii]	NO-HIT	Bacterial protein of unknown function (DUF924)	NO-HIT	NO-HIT
11454_g	gi|584126451|gb|EWG35870.1| hypothetical protein FVEG_00068 [Fusarium verticillioides 7600]	NO-HIT	NO-HIT	GH106	NO-HIT
11457_g	gi|636592697|ref|XP_008027687.1| hypothetical protein SETTUDRAFT_163924 [Setosphaeria turcica Et28A] >gi|482808307|gb|EOA85240.1| hypothetical protein SETTUDRAFT_163924 [Setosphaeria turcica Et28A]	GO:0044765,hypothetical protein SETTUDRAFT_163924	NO-HIT	NO-HIT	gnl|BL_ORD_ID|29195 sp|O60113|YG64_SCHPO Uncharacterized amino-acid permease C15C4.04c OS=Schizosaccharomyces pombe (strain 972 / ATCC 24843) GN=SPBC15C4.04c PE=3 SV=1
11469_g	gi|453082608|gb|EMF10655.1| hypothetical protein SEPMUDRAFT_69980 [Sphaerulina musiva SO2202]	NO-HIT	NO-HIT	NO-HIT	NO-HIT
1147_g	gi|636594289|ref|XP_008028483.1| hypothetical protein SETTUDRAFT_93687 [Setosphaeria turcica Et28A] >gi|482807028|gb|EOA84080.1| hypothetical protein SETTUDRAFT_93687 [Setosphaeria turcica Et28A]	NO-HIT	NO-HIT	NO-HIT	NO-HIT
11481_g	gi|751352478|gb|KIL90200.1| hypothetical protein FAVG1_06939 [Fusarium avenaceum]	NO-HIT	Sugar (and other) transporter	NO-HIT	gnl|BL_ORD_ID|12433 sp|P07921|LACP_KLULA Lactose permease OS=Kluyveromyces lactis (strain ATCC 8585 / CBS 2359 / DSM 70799 / NBRC 1267 / NRRL Y-1140 / WM37) GN=LAC12 PE=3 SV=1
11483_g	gi|682462515|gb|KFZ18265.1| hypothetical protein V502_04184 [Pseudogymnoascus pannorum VKM F-4520 (FW-2644)]	NO-HIT	Bacterial alpha-L-rhamnosidase	CBM67	NO-HIT
1148_g	gi|596671410|ref|XP_007277046.1| protein kinase domain protein [Colletotrichum gloeosporioides Nara gc5] >gi|429859081|gb|ELA33874.1| protein kinase domain protein [Colletotrichum gloeosporioides Nara gc5]	NO-HIT	Protein kinase domain	NO-HIT	NO-HIT
11490_g	gi|358382420|gb|EHK20092.1| hypothetical protein TRIVIDRAFT_48177, partial [Trichoderma virens Gv29-8]	GO:0009987,hypothetical protein TRIVIDRAFT_48177, partial	AAA ATPase domain	NO-HIT	gnl|BL_ORD_ID|24234 sp|P35210|SPT23_YEAST Protein SPT23 OS=Saccharomyces cerevisiae (strain ATCC 204508 / S288c) GN=SPT23 PE=1 SV=2
1149_g	gi|682422900|gb|KFY91534.1| hypothetical protein V498_05415 [Pseudogymnoascus pannorum VKM F-4517 (FW-2822)]	NO-HIT	Heterokaryon incompatibility protein (HET)	NO-HIT	NO-HIT
11500_g	gi|596691385|ref|XP_007280800.1| cytochrome p450 family protein [Colletotrichum gloeosporioides Nara gc5] >gi|429855203|gb|ELA30173.1| cytochrome p450 family protein [Colletotrichum gloeosporioides Nara gc5]	NO-HIT	Cytochrome P450	NO-HIT	NO-HIT
11501_g	gi|477534374|gb|ENH85925.1| integral membrane protein [Colletotrichum orbiculare MAFF 240422]	NO-HIT	Major Facilitator Superfamily	NO-HIT	NO-HIT
11504_g	gi|636595215|ref|XP_008028946.1| hypothetical protein SETTUDRAFT_164592 [Setosphaeria turcica Et28A] >gi|482806065|gb|EOA83138.1| hypothetical protein SETTUDRAFT_164592 [Setosphaeria turcica Et28A]	NO-HIT	NO-HIT	NO-HIT	NO-HIT
11505_g	gi|189207230|ref|XP_001939949.1| acid phosphatase PHO12 precursor [Pyrenophora tritici-repentis Pt-1C-BFP] >gi|187976042|gb|EDU42668.1| acid phosphatase PHO12 precursor [Pyrenophora tritici-repentis Pt-1C-BFP]	GO:0016311,acid phosphatase pho12 precursor;GO:0003993;EC:3.1.3.2	Histidine phosphatase superfamily (branch 2)	NO-HIT	NO-HIT
1150_g	gi|636593529|ref|XP_008028103.1| hypothetical protein SETTUDRAFT_33087 [Setosphaeria turcica Et28A] >gi|482807031|gb|EOA84083.1| hypothetical protein SETTUDRAFT_33087 [Setosphaeria turcica Et28A]	NO-HIT	NO-HIT	NO-HIT	NO-HIT
11510_g	gi|636595277|ref|XP_008028977.1| hypothetical protein SETTUDRAFT_94777 [Setosphaeria turcica Et28A] >gi|482806113|gb|EOA83186.1| hypothetical protein SETTUDRAFT_94777 [Setosphaeria turcica Et28A]	NO-HIT	Emopamil binding protein	NO-HIT	NO-HIT
11511_g	gi|169619221|ref|XP_001803023.1| hypothetical protein SNOG_12805 [Phaeosphaeria nodorum SN15] >gi|160703774|gb|EAT79605.2| hypothetical protein SNOG_12805 [Phaeosphaeria nodorum SN15]	NO-HIT	Putative phosphatase regulatory subunit	CBM21	NO-HIT
11512_g	NO-HIT	NO-HIT	NO-HIT	NO-HIT	NO-HIT
11513_g	NO-HIT	NO-HIT	NO-HIT	NO-HIT	NO-HIT
11514_g	gi|578485028|gb|EUN22535.1| hypothetical protein COCVIDRAFT_111187 [Bipolaris victoriae FI3]	NO-HIT	NO-HIT	NO-HIT	NO-HIT
11516_g	gi|636595689|ref|XP_008029183.1| hypothetical protein SETTUDRAFT_156002 [Setosphaeria turcica Et28A] >gi|482806404|gb|EOA83477.1| hypothetical protein SETTUDRAFT_156002 [Setosphaeria turcica Et28A]	NO-HIT	NO-HIT	NO-HIT	NO-HIT
11518_g	NO-HIT	NO-HIT	NO-HIT	NO-HIT	NO-HIT
1151_g	gi|189207070|ref|XP_001939869.1| hypothetical protein PTRG_09537 [Pyrenophora tritici-repentis Pt-1C-BFP] >gi|187975962|gb|EDU42588.1| hypothetical protein PTRG_09537 [Pyrenophora tritici-repentis Pt-1C-BFP]	NO-HIT	NO-HIT	NO-HIT	NO-HIT
11524_g	gi|396479640|ref|XP_003840803.1| predicted protein [Leptosphaeria maculans JN3] >gi|312217376|emb|CBX97324.1| predicted protein [Leptosphaeria maculans JN3]	NO-HIT	NO-HIT	NO-HIT	NO-HIT
11527_g	gi|628220650|ref|XP_007714774.1| hypothetical protein COCCADRAFT_102609 [Bipolaris zeicola 26-R-13] >gi|576916682|gb|EUC30932.1| hypothetical protein COCCADRAFT_102609 [Bipolaris zeicola 26-R-13]	NO-HIT	E1-E2 ATPase	NO-HIT	NO-HIT
11530_g	gi|189207376|ref|XP_001940022.1| conserved hypothetical protein [Pyrenophora tritici-repentis Pt-1C-BFP] >gi|187976115|gb|EDU42741.1| conserved hypothetical protein [Pyrenophora tritici-repentis Pt-1C-BFP]	NO-HIT	NO-HIT	NO-HIT	NO-HIT
11534_g	gi|451993345|gb|EMD85819.1| hypothetical protein COCHEDRAFT_1187760 [Bipolaris maydis C5]	GO:0043565,hypothetical protein COCHEDRAFT_1187760	TFIIE alpha subunit	NO-HIT	NO-HIT
11537_g	gi|330924862|ref|XP_003300811.1| hypothetical protein PTT_12163 [Pyrenophora teres f. teres 0-1] >gi|311324872|gb|EFQ91097.1| hypothetical protein PTT_12163 [Pyrenophora teres f. teres 0-1]	GO:0004325,mitochondrial precursor;GO:0006783;EC:4.99.1.1	Ferrochelatase	NO-HIT	NO-HIT
11539_g	gi|396479532|ref|XP_003840777.1| hypothetical protein LEMA_P104290.1 [Leptosphaeria maculans JN3] >gi|312217350|emb|CBX97298.1| hypothetical protein LEMA_P104290.1 [Leptosphaeria maculans JN3]	NO-HIT	Est1 DNA/RNA binding domain	NO-HIT	NO-HIT
11541_g	NO-HIT	NO-HIT	NO-HIT	NO-HIT	NO-HIT
11543_g	gi|628196712|ref|XP_007709894.1| hypothetical protein COCCADRAFT_3067 [Bipolaris zeicola 26-R-13] >gi|576921637|gb|EUC35775.1| hypothetical protein COCCADRAFT_3067 [Bipolaris zeicola 26-R-13]	NO-HIT	NO-HIT	NO-HIT	NO-HIT
11544_g	gi|636595745|ref|XP_008029211.1| hypothetical protein SETTUDRAFT_95010 [Setosphaeria turcica Et28A] >gi|482806442|gb|EOA83515.1| hypothetical protein SETTUDRAFT_95010 [Setosphaeria turcica Et28A]	NO-HIT	CoA-transferase family III	NO-HIT	NO-HIT
11547_g	gi|169621355|ref|XP_001804088.1| hypothetical protein SNOG_13887 [Phaeosphaeria nodorum SN15] >gi|111057791|gb|EAT78911.1| hypothetical protein SNOG_13887 [Phaeosphaeria nodorum SN15]	NO-HIT	NO-HIT	NO-HIT	NO-HIT
11549_g	gi|330914636|ref|XP_003296717.1| hypothetical protein PTT_06895 [Pyrenophora teres f. teres 0-1] >gi|311330992|gb|EFQ95173.1| hypothetical protein PTT_06895 [Pyrenophora teres f. teres 0-1]	GO:0006200,hypothetical protein PTT_06895;GO:0006461;GO:0005524;GO:0016887;GO:0005634;EC:3.6.1.3	AAA domain (dynein-related subfamily)	NO-HIT	NO-HIT
11552_g	gi|169621365|ref|XP_001804093.1| hypothetical protein SNOG_13892 [Phaeosphaeria nodorum SN15] >gi|111057796|gb|EAT78916.1| hypothetical protein SNOG_13892 [Phaeosphaeria nodorum SN15]	NO-HIT	CTD kinase subunit gamma CTK3	NO-HIT	NO-HIT
11556_g	gi|636595729|ref|XP_008029203.1| hypothetical protein SETTUDRAFT_180628 [Setosphaeria turcica Et28A] >gi|482806432|gb|EOA83505.1| hypothetical protein SETTUDRAFT_180628 [Setosphaeria turcica Et28A]	NO-HIT	NO-HIT	NO-HIT	NO-HIT
11558_g	gi|636595723|ref|XP_008029200.1| hypothetical protein SETTUDRAFT_94054 [Setosphaeria turcica Et28A] >gi|482806428|gb|EOA83501.1| hypothetical protein SETTUDRAFT_94054 [Setosphaeria turcica Et28A]	GO:0006633,3-oxoacyl-(acyl-carrier-protein) synthase;GO:0016747	Beta-ketoacyl synthase, N-terminal domain	NO-HIT	NO-HIT
11561_g	NO-HIT	NO-HIT	NO-HIT	NO-HIT	NO-HIT
11563_g	gi|628072043|ref|XP_007700675.1| hypothetical protein COCSADRAFT_171871 [Bipolaris sorokiniana ND90Pr] >gi|451850307|gb|EMD63609.1| hypothetical protein COCSADRAFT_171871 [Bipolaris sorokiniana ND90Pr]	NO-HIT	Eukaryotic protein of unknown function (DUF829)	NO-HIT	NO-HIT
11564_g	gi|330915069|ref|XP_003296888.1| hypothetical protein PTT_07115 [Pyrenophora teres f. teres 0-1] >gi|311330743|gb|EFQ95015.1| hypothetical protein PTT_07115 [Pyrenophora teres f. teres 0-1]	NO-HIT	NO-HIT	NO-HIT	NO-HIT
11566_g	gi|628213499|ref|XP_007713672.1| hypothetical protein COCCADRAFT_6206 [Bipolaris zeicola 26-R-13] >gi|576917823|gb|EUC32035.1| hypothetical protein COCCADRAFT_6206 [Bipolaris zeicola 26-R-13]	GO:0006085,hypothetical protein COCCADRAFT_6206;GO:0005622;GO:0008776;GO:0016310;GO:0005524;GO:0000287;GO:0006082;EC:2.7.2.1	Acetokinase family	NO-HIT	NO-HIT
11568_g	gi|636595337|ref|XP_008029007.1| hypothetical protein SETTUDRAFT_180464 [Setosphaeria turcica Et28A] >gi|482806166|gb|EOA83239.1| hypothetical protein SETTUDRAFT_180464 [Setosphaeria turcica Et28A]	NO-HIT	Cid1 family poly A polymerase	NO-HIT	NO-HIT
1156_g	gi|636594305|ref|XP_008028491.1| hypothetical protein SETTUDRAFT_172615 [Setosphaeria turcica Et28A] >gi|482807043|gb|EOA84095.1| hypothetical protein SETTUDRAFT_172615 [Setosphaeria turcica Et28A]	GO:0046856,hypothetical protein SETTUDRAFT_172615	Endonuclease/Exonuclease/phosphatase family	NO-HIT	NO-HIT
11570_g	gi|330925486|ref|XP_003301072.1| hypothetical protein PTT_12481 [Pyrenophora teres f. teres 0-1] >gi|311324494|gb|EFQ90835.1| hypothetical protein PTT_12481 [Pyrenophora teres f. teres 0-1]	NO-HIT	Protein of unknown function (DUF3500)	NO-HIT	NO-HIT
11573_g	gi|330925490|ref|XP_003301074.1| hypothetical protein PTT_12483 [Pyrenophora teres f. teres 0-1] >gi|311324496|gb|EFQ90837.1| hypothetical protein PTT_12483 [Pyrenophora teres f. teres 0-1]	GO:0055085,hypothetical protein PTT_12483;GO:0016021	Major Facilitator Superfamily	NO-HIT	NO-HIT
11575_g	gi|628071465|ref|XP_007700386.1| hypothetical protein COCSADRAFT_37289 [Bipolaris sorokiniana ND90Pr] >gi|451850208|gb|EMD63510.1| hypothetical protein COCSADRAFT_37289 [Bipolaris sorokiniana ND90Pr]	NO-HIT	MaoC like domain	NO-HIT	NO-HIT
11579_g	gi|330918057|ref|XP_003298067.1| hypothetical protein PTT_08663 [Pyrenophora teres f. teres 0-1] >gi|311328929|gb|EFQ93831.1| hypothetical protein PTT_08663 [Pyrenophora teres f. teres 0-1]	NO-HIT	NO-HIT	NO-HIT	NO-HIT
11581_g	gi|396479286|ref|XP_003840718.1| hypothetical protein LEMA_P103700.1 [Leptosphaeria maculans JN3] >gi|312217291|emb|CBX97239.1| hypothetical protein LEMA_P103700.1 [Leptosphaeria maculans JN3]	NO-HIT	WSC domain	NO-HIT	NO-HIT
11582_g	NO-HIT	NO-HIT	NO-HIT	NO-HIT	NO-HIT
11583_g	gi|666406934|gb|KEY72158.1| hypothetical protein S7711_00167 [Stachybotrys chartarum IBT 7711] >gi|667523229|gb|KFA52253.1| hypothetical protein S40293_00564 [Stachybotrys chartarum IBT 40293]	NO-HIT	Heterokaryon incompatibility protein (HET)	NO-HIT	NO-HIT
11584_g	gi|636595069|ref|XP_008028873.1| hypothetical protein SETTUDRAFT_43243 [Setosphaeria turcica Et28A] >gi|482806395|gb|EOA83468.1| hypothetical protein SETTUDRAFT_43243 [Setosphaeria turcica Et28A]	NO-HIT	Enoyl-(Acyl carrier protein) reductase	NO-HIT	NO-HIT
11586_g	gi|169621133|ref|XP_001803977.1| hypothetical protein SNOG_13771 [Phaeosphaeria nodorum SN15] >gi|160704185|gb|EAT78795.2| hypothetical protein SNOG_13771 [Phaeosphaeria nodorum SN15]	NO-HIT	NO-HIT	NO-HIT	NO-HIT
11587_g	gi|628071993|ref|XP_007700650.1| hypothetical protein COCSADRAFT_118602 [Bipolaris sorokiniana ND90Pr] >gi|451850265|gb|EMD63567.1| hypothetical protein COCSADRAFT_118602 [Bipolaris sorokiniana ND90Pr]	NO-HIT	Amidase	NO-HIT	NO-HIT
11588_g	gi|330945567|ref|XP_003306581.1| hypothetical protein PTT_19759 [Pyrenophora teres f. teres 0-1] >gi|311315866|gb|EFQ85335.1| hypothetical protein PTT_19759 [Pyrenophora teres f. teres 0-1]	GO:0035091,retromer complex subunit vps17;GO:0007154;GO:0030905	Vps5 C terminal like	NO-HIT	NO-HIT
1158_g	gi|330936239|ref|XP_003305302.1| hypothetical protein PTT_18110 [Pyrenophora teres f. teres 0-1] >gi|311317706|gb|EFQ86585.1| hypothetical protein PTT_18110 [Pyrenophora teres f. teres 0-1]	GO:0005737,proteasome subunit alpha type-7;GO:0019773;GO:0006511;GO:0005634;GO:0004298;EC:3.4.25	Proteasome subunit A N-terminal signature	NO-HIT	NO-HIT
11592_g	gi|452003935|gb|EMD96391.1| hypothetical protein COCHEDRAFT_1018377 [Bipolaris maydis C5] >gi|452005130|gb|EMD97586.1| hypothetical protein COCHEDRAFT_1018999 [Bipolaris maydis C5]	NO-HIT	Histidine phosphatase superfamily (branch 1)	NO-HIT	NO-HIT
11595_g	gi|628071985|ref|XP_007700646.1| hypothetical protein COCSADRAFT_358050 [Bipolaris sorokiniana ND90Pr] >gi|451850261|gb|EMD63563.1| hypothetical protein COCSADRAFT_358050 [Bipolaris sorokiniana ND90Pr]	NO-HIT	PX domain	NO-HIT	NO-HIT
11598_g	gi|330945730|ref|XP_003306611.1| hypothetical protein PTT_19796 [Pyrenophora teres f. teres 0-1] >gi|311315796|gb|EFQ85277.1| hypothetical protein PTT_19796 [Pyrenophora teres f. teres 0-1]	GO:0008270,nadp-dependent alcohol dehydrogenase c;GO:0016491;GO:0055114	Alcohol dehydrogenase GroES-like domain	NO-HIT	NO-HIT
11599_g	gi|628071503|ref|XP_007700405.1| hypothetical protein COCSADRAFT_37374 [Bipolaris sorokiniana ND90Pr] >gi|451850297|gb|EMD63599.1| hypothetical protein COCSADRAFT_37374 [Bipolaris sorokiniana ND90Pr]	NO-HIT	ThiF family	NO-HIT	NO-HIT
11602_g	gi|636594973|ref|XP_008028825.1| hypothetical protein SETTUDRAFT_33740 [Setosphaeria turcica Et28A] >gi|482806375|gb|EOA83448.1| hypothetical protein SETTUDRAFT_33740 [Setosphaeria turcica Et28A]	GO:0008152,di-copper centre-containing	Common central domain of tyrosinase	NO-HIT	NO-HIT
11603_g	gi|169620993|ref|XP_001803907.1| hypothetical protein SNOG_13699 [Phaeosphaeria nodorum SN15] >gi|160704149|gb|EAT78723.2| hypothetical protein SNOG_13699 [Phaeosphaeria nodorum SN15]	NO-HIT	NO-HIT	CBM13	NO-HIT
11605_g	gi|189209622|ref|XP_001941143.1| nuclear export protein Noc3 [Pyrenophora tritici-repentis Pt-1C-BFP] >gi|187977236|gb|EDU43862.1| nuclear export protein Noc3 [Pyrenophora tritici-repentis Pt-1C-BFP]	NO-HIT	Nucleolar complex-associated protein	NO-HIT	NO-HIT
11606_g	gi|396479925|ref|XP_003840873.1| similar to 60S ribosome subunit biogenesis protein NIP7 homolog [Leptosphaeria maculans JN3] >gi|312217446|emb|CBX97394.1| similar to 60S ribosome subunit biogenesis protein NIP7 homolog [Leptosphaeria maculans JN3]	GO:0003723,60s ribosome subunit biogenesis protein nip7 homolog;GO:0042255;GO:0005634	Uncharacterised protein family (UPF0113)	NO-HIT	NO-HIT
11607_g	gi|697076112|ref|XP_009652333.1| choline dehydrogenase [Verticillium dahliae VdLs.17] >gi|346979064|gb|EGY22516.1| choline dehydrogenase [Verticillium dahliae VdLs.17]	NO-HIT	GMC oxidoreductase	AA3	NO-HIT
11608_g	gi|330945774|ref|XP_003306624.1| hypothetical protein PTT_19809 [Pyrenophora teres f. teres 0-1] >gi|311315809|gb|EFQ85290.1| hypothetical protein PTT_19809 [Pyrenophora teres f. teres 0-1]	NO-HIT	NO-HIT	NO-HIT	NO-HIT
1160_g	gi|627832490|ref|XP_007687272.1| hypothetical protein COCMIDRAFT_4718 [Bipolaris oryzae ATCC 44560] >gi|576932672|gb|EUC46210.1| hypothetical protein COCMIDRAFT_4718 [Bipolaris oryzae ATCC 44560]	NO-HIT	Amidohydrolase	NO-HIT	NO-HIT
11610_g	gi|452000313|gb|EMD92774.1| hypothetical protein COCHEDRAFT_1202719 [Bipolaris maydis C5] >gi|477587757|gb|ENI04838.1| hypothetical protein COCC4DRAFT_50908 [Bipolaris maydis ATCC 48331]	NO-HIT	NO-HIT	NO-HIT	NO-HIT
11611_g	NO-HIT	NO-HIT	NO-HIT	NO-HIT	NO-HIT
11612_g	gi|667836435|ref|XP_007782386.1| hypothetical protein W97_06186 [Coniosporium apollinis CBS 100218] >gi|494830531|gb|EON67069.1| hypothetical protein W97_06186 [Coniosporium apollinis CBS 100218]	NO-HIT	NO-HIT	NO-HIT	NO-HIT
11613_g	gi|330945768|ref|XP_003306621.1| hypothetical protein PTT_19806 [Pyrenophora teres f. teres 0-1] >gi|311315806|gb|EFQ85287.1| hypothetical protein PTT_19806 [Pyrenophora teres f. teres 0-1]	GO:0008270,pre-mrna-splicing factor cwc24	Zinc finger C-x8-C-x5-C-x3-H type (and similar)	NO-HIT	NO-HIT
11617_g	gi|330945779|ref|XP_003306625.1| hypothetical protein PTT_19810 [Pyrenophora teres f. teres 0-1] >gi|311315810|gb|EFQ85291.1| hypothetical protein PTT_19810 [Pyrenophora teres f. teres 0-1]	GO:0005737,t-complex protein 1;GO:0006457;GO:0005524;GO:0051082	TCP-1/cpn60 chaperonin family	NO-HIT	NO-HIT
11619_g	gi|169626220|ref|XP_001806511.1| hypothetical protein SNOG_20185 [Phaeosphaeria nodorum SN15] >gi|160705793|gb|EDP89886.1| hypothetical protein SNOG_20185 [Phaeosphaeria nodorum SN15]	NO-HIT	NO-HIT	NO-HIT	NO-HIT
11621_g	gi|628072047|ref|XP_007700677.1| hypothetical protein COCSADRAFT_118691 [Bipolaris sorokiniana ND90Pr] >gi|451850309|gb|EMD63611.1| hypothetical protein COCSADRAFT_118691 [Bipolaris sorokiniana ND90Pr]	NO-HIT	NO-HIT	NO-HIT	NO-HIT
11626_g	gi|330915071|ref|XP_003296889.1| hypothetical protein PTT_07116 [Pyrenophora teres f. teres 0-1] >gi|311330744|gb|EFQ95016.1| hypothetical protein PTT_07116 [Pyrenophora teres f. teres 0-1]	GO:0000166,rna binding protein;GO:0003723	RNA recognition motif. (a.k.a. RRM, RBD, or RNP domain)	NO-HIT	NO-HIT
11627_g	NO-HIT	NO-HIT	NO-HIT	NO-HIT	NO-HIT
1162_g	gi|667827516|ref|XP_007777928.1| serine/threonine protein kinase [Coniosporium apollinis CBS 100218] >gi|494825425|gb|EON62611.1| serine/threonine protein kinase [Coniosporium apollinis CBS 100218]	GO:0043167,serine threonine protein kinase	Protein kinase domain	NO-HIT	NO-HIT
11633_g	gi|189206716|ref|XP_001939692.1| predicted protein [Pyrenophora tritici-repentis Pt-1C-BFP] >gi|187975785|gb|EDU42411.1| predicted protein [Pyrenophora tritici-repentis Pt-1C-BFP]	NO-HIT	NO-HIT	NO-HIT	NO-HIT
11634_g	gi|628071777|ref|XP_007700542.1| hypothetical protein COCSADRAFT_91497 [Bipolaris sorokiniana ND90Pr] >gi|451850119|gb|EMD63421.1| hypothetical protein COCSADRAFT_91497 [Bipolaris sorokiniana ND90Pr]	NO-HIT	NO-HIT	NO-HIT	NO-HIT
11640_g	NO-HIT	NO-HIT	NO-HIT	NO-HIT	NO-HIT
11646_g	gi|396480056|ref|XP_003840904.1| similar to GRAM domain containing protein [Leptosphaeria maculans JN3] >gi|312217477|emb|CBX97425.1| similar to GRAM domain containing protein [Leptosphaeria maculans JN3]	NO-HIT	GRAM domain	NO-HIT	NO-HIT
1164_g	gi|667827312|ref|XP_007777826.1| serine/threonine protein kinase [Coniosporium apollinis CBS 100218] >gi|494825323|gb|EON62509.1| serine/threonine protein kinase [Coniosporium apollinis CBS 100218]	NO-HIT	Protein kinase domain	NO-HIT	NO-HIT
11650_g	gi|296813301|ref|XP_002846988.1| conserved hypothetical protein [Arthroderma otae CBS 113480] >gi|238842244|gb|EEQ31906.1| conserved hypothetical protein [Arthroderma otae CBS 113480]	NO-HIT	NO-HIT	NO-HIT	NO-HIT
11657_g	gi|477587484|gb|ENI04565.1| glycoside hydrolase family 17 protein [Bipolaris maydis ATCC 48331]	NO-HIT	NO-HIT	NO-HIT	NO-HIT
11659_g	NO-HIT	NO-HIT	NO-HIT	NO-HIT	NO-HIT
1165_g	gi|452000021|gb|EMD92483.1| hypothetical protein COCHEDRAFT_1100263 [Bipolaris maydis C5] >gi|477591104|gb|ENI08177.1| hypothetical protein COCC4DRAFT_58040 [Bipolaris maydis ATCC 48331]	NO-HIT	Zinc-finger of C2H2 type	NO-HIT	NO-HIT
11662_g	gi|627918191|ref|XP_007692237.1| hypothetical protein COCMIDRAFT_9022 [Bipolaris oryzae ATCC 44560] >gi|576927550|gb|EUC41231.1| hypothetical protein COCMIDRAFT_9022 [Bipolaris oryzae ATCC 44560]	NO-HIT	Ubiquitin carboxyl-terminal hydrolase	NO-HIT	NO-HIT
11664_g	gi|169619361|ref|XP_001803093.1| hypothetical protein SNOG_12877 [Phaeosphaeria nodorum SN15] >gi|160703807|gb|EAT79677.2| hypothetical protein SNOG_12877 [Phaeosphaeria nodorum SN15]	NO-HIT	Sugar (and other) transporter	NO-HIT	NO-HIT
11667_g	gi|530472354|gb|EQB52981.1| hypothetical protein CGLO_07350 [Colletotrichum gloeosporioides Cg-14]	NO-HIT	NO-HIT	NO-HIT	NO-HIT
11669_g	gi|501754535|emb|CCG82023.1| Putative uncharacterized protein [Taphrina deformans PYCC 5710]	NO-HIT	NO-HIT	NO-HIT	NO-HIT
11670_g	gi|154288396|ref|XP_001544993.1| predicted protein [Histoplasma capsulatum NAm1] >gi|150408634|gb|EDN04175.1| predicted protein [Histoplasma capsulatum NAm1]	GO:0020037,sterigmatocystin biosynthesis p450 monooxygenase;GO:0016705;GO:0004497;GO:0005506;GO:0009055;GO:0055114	Cytochrome P450	NO-HIT	NO-HIT
11671_g	gi|302899604|ref|XP_003048087.1| hypothetical protein NECHADRAFT_79878 [Nectria haematococca mpVI 77-13-4] >gi|256729019|gb|EEU42374.1| hypothetical protein NECHADRAFT_79878 [Nectria haematococca mpVI 77-13-4]	NO-HIT	NO-HIT	NO-HIT	NO-HIT
11672_g	gi|630005871|ref|XP_007826921.1| hypothetical protein PFICI_00149 [Pestalotiopsis fici W106-1] >gi|573066793|gb|ETS86321.1| hypothetical protein PFICI_00149 [Pestalotiopsis fici W106-1]	NO-HIT	NO-HIT	NO-HIT	NO-HIT
11673_g	gi|330918687|ref|XP_003298317.1| hypothetical protein PTT_08985 [Pyrenophora teres f. teres 0-1] >gi|311328551|gb|EFQ93583.1| hypothetical protein PTT_08985 [Pyrenophora teres f. teres 0-1]	NO-HIT	Heterokaryon incompatibility protein (HET)	NO-HIT	NO-HIT
11674_g	gi|396480411|ref|XP_003840990.1| similar to class I alpha-mannosidase [Leptosphaeria maculans JN3] >gi|312217563|emb|CBX97511.1| similar to class I alpha-mannosidase [Leptosphaeria maculans JN3]	GO:0004571,class i alpha-mannosidase;GO:0005509;GO:0016020;EC:3.2.1.113	Glycosyl hydrolase family 47	GH47	NO-HIT
1167_g	gi|330936275|ref|XP_003305320.1| hypothetical protein PTT_18128 [Pyrenophora teres f. teres 0-1] >gi|311317724|gb|EFQ86603.1| hypothetical protein PTT_18128 [Pyrenophora teres f. teres 0-1]	NO-HIT	NO-HIT	NO-HIT	NO-HIT
11682_g	gi|169626206|ref|XP_001806504.1| hypothetical protein SNOG_16386 [Phaeosphaeria nodorum SN15] >gi|160705788|gb|EAT76211.2| hypothetical protein SNOG_16386 [Phaeosphaeria nodorum SN15]	NO-HIT	NO-HIT	NO-HIT	NO-HIT
11684_g	gi|396479747|ref|XP_003840829.1| similar to flavin-binding monooxygenase [Leptosphaeria maculans JN3] >gi|312217402|emb|CBX97350.1| similar to flavin-binding monooxygenase [Leptosphaeria maculans JN3]	GO:0004497,flavin-binding monooxygenase	Pyridine nucleotide-disulphide oxidoreductase	NO-HIT	NO-HIT
11685_g	NO-HIT	NO-HIT	NO-HIT	NO-HIT	NO-HIT
11688_g	gi|189206750|ref|XP_001939709.1| sorbitol dehydrogenase [Pyrenophora tritici-repentis Pt-1C-BFP] >gi|187975802|gb|EDU42428.1| sorbitol dehydrogenase [Pyrenophora tritici-repentis Pt-1C-BFP]	GO:0008270,sorbitol dehydrogenase;GO:0016491;GO:0055114	Alcohol dehydrogenase GroES-like domain	NO-HIT	NO-HIT
11689_g	NO-HIT	NO-HIT	NO-HIT	NO-HIT	NO-HIT
11690_g	gi|169621151|ref|XP_001803986.1| hypothetical protein SNOG_13782 [Phaeosphaeria nodorum SN15] >gi|160704189|gb|EAT78806.2| hypothetical protein SNOG_13782 [Phaeosphaeria nodorum SN15]	GO:0003824,epoxide hydrolase	Alpha/beta hydrolase family	CE1	NO-HIT
11694_g	gi|396479677|ref|XP_003840812.1| predicted protein [Leptosphaeria maculans JN3] >gi|312217385|emb|CBX97333.1| predicted protein [Leptosphaeria maculans JN3]	NO-HIT	NO-HIT	NO-HIT	NO-HIT
11697_g	gi|189206730|ref|XP_001939699.1| 3' exoribonuclease [Pyrenophora tritici-repentis Pt-1C-BFP] >gi|187975792|gb|EDU42418.1| 3' exoribonuclease [Pyrenophora tritici-repentis Pt-1C-BFP]	NO-HIT	3' exoribonuclease family, domain 1	NO-HIT	NO-HIT
11699_g	gi|628071371|ref|XP_007700339.1| hypothetical protein COCSADRAFT_26968 [Bipolaris sorokiniana ND90Pr] >gi|451850326|gb|EMD63628.1| hypothetical protein COCSADRAFT_26968 [Bipolaris sorokiniana ND90Pr]	NO-HIT	NO-HIT	NO-HIT	NO-HIT
116_g	gi|452002564|gb|EMD95022.1| hypothetical protein COCHEDRAFT_1129125 [Bipolaris maydis C5] >gi|477584597|gb|ENI01688.1| hypothetical protein COCC4DRAFT_74703 [Bipolaris maydis ATCC 48331]	NO-HIT	NO-HIT	NO-HIT	NO-HIT
11700_g	gi|396479706|ref|XP_003840819.1| similar to phosphatidylinositol 4-kinase PIK1 [Leptosphaeria maculans JN3] >gi|312217392|emb|CBX97340.1| similar to phosphatidylinositol 4-kinase PIK1 [Leptosphaeria maculans JN3]	GO:0046854,phosphatidylinositol 4-kinase pik1;GO:0004430;GO:0006661;GO:0048015;EC:2.7.1.67	Uncharacterised ACR, YagE family COG1723	NO-HIT	NO-HIT
11702_g	gi|631245119|ref|XP_007917481.1| hypothetical protein UCRPA7_6765 [Togninia minima UCRPA7] >gi|500254085|gb|EON97727.1| hypothetical protein UCRPA7_6765 [Togninia minima UCRPA7]	NO-HIT	NO-HIT	NO-HIT	NO-HIT
11703_g	gi|578490907|gb|EUN28319.1| hypothetical protein COCVIDRAFT_25632 [Bipolaris victoriae FI3]	NO-HIT	short chain dehydrogenase	NO-HIT	NO-HIT
11706_g	gi|452000568|gb|EMD93029.1| hypothetical protein COCHEDRAFT_1193365 [Bipolaris maydis C5]	NO-HIT	NO-HIT	NO-HIT	NO-HIT
11712_g	gi|628213482|ref|XP_007713669.1| hypothetical protein COCCADRAFT_6200 [Bipolaris zeicola 26-R-13] >gi|576917817|gb|EUC32029.1| hypothetical protein COCCADRAFT_6200 [Bipolaris zeicola 26-R-13]	NO-HIT	U3 snoRNA associated	NO-HIT	NO-HIT
11716_g	gi|169621227|ref|XP_001804024.1| hypothetical protein SNOG_13822 [Phaeosphaeria nodorum SN15] >gi|160704208|gb|EAT78846.2| hypothetical protein SNOG_13822 [Phaeosphaeria nodorum SN15]	NO-HIT	NO-HIT	NO-HIT	NO-HIT
11718_g	gi|189206564|ref|XP_001939616.1| conserved hypothetical protein [Pyrenophora tritici-repentis Pt-1C-BFP] >gi|187975709|gb|EDU42335.1| conserved hypothetical protein [Pyrenophora tritici-repentis Pt-1C-BFP]	NO-HIT	Retinoic acid induced 16-like protein	NO-HIT	NO-HIT
11728_g	NO-HIT	NO-HIT	NO-HIT	NO-HIT	NO-HIT
1172_g	gi|636747491|ref|XP_008075919.1| hypothetical protein GLAREA_08767 [Glarea lozoyensis ATCC 20868] >gi|512207787|gb|EPE36604.1| hypothetical protein GLAREA_08767 [Glarea lozoyensis ATCC 20868]	NO-HIT	Ca2+ regulator and membrane fusion protein Fig1	NO-HIT	NO-HIT
11730_g	gi|636595287|ref|XP_008028982.1| hypothetical protein SETTUDRAFT_94045 [Setosphaeria turcica Et28A] >gi|482806121|gb|EOA83194.1| hypothetical protein SETTUDRAFT_94045 [Setosphaeria turcica Et28A]	GO:0030001,zip metal ion transporter;GO:0016020;GO:0046873;GO:0055085	ZIP Zinc transporter	NO-HIT	NO-HIT
11733_g	gi|682414678|gb|KFY86034.1| hypothetical protein V500_07924 [Pseudogymnoascus pannorum VKM F-4518 (FW-2643)]	NO-HIT	Cytochrome P450	NO-HIT	NO-HIT
11734_g	gi|636594861|ref|XP_008028769.1| hypothetical protein SETTUDRAFT_22352 [Setosphaeria turcica Et28A] >gi|482806581|gb|EOA83654.1| hypothetical protein SETTUDRAFT_22352 [Setosphaeria turcica Et28A]	NO-HIT	Fungal specific transcription factor domain	NO-HIT	NO-HIT
11735_g	gi|169598822|ref|XP_001792834.1| hypothetical protein SNOG_02217 [Phaeosphaeria nodorum SN15] >gi|160704476|gb|EAT90429.2| hypothetical protein SNOG_02217 [Phaeosphaeria nodorum SN15]	NO-HIT	NO-HIT	NO-HIT	NO-HIT
11736_g	gi|667830994|ref|XP_007779666.1| hypothetical protein W97_03580, partial [Coniosporium apollinis CBS 100218] >gi|494827399|gb|EON64349.1| hypothetical protein W97_03580, partial [Coniosporium apollinis CBS 100218]	NO-HIT	Phosphotransferase enzyme family	NO-HIT	NO-HIT
11737_g	gi|189206594|ref|XP_001939631.1| hypothetical protein PTRG_09299 [Pyrenophora tritici-repentis Pt-1C-BFP] >gi|187975724|gb|EDU42350.1| hypothetical protein PTRG_09299 [Pyrenophora tritici-repentis Pt-1C-BFP]	NO-HIT	NO-HIT	NO-HIT	NO-HIT
11738_g	gi|396480015|ref|XP_003840894.1| similar to saccharopine dehydrogenase (NAD(+) [Leptosphaeria maculans JN3] >gi|312217467|emb|CBX97415.1| similar to saccharopine dehydrogenase (NAD(+) [Leptosphaeria maculans JN3]	GO:0055114,saccharopine dehydrogenase (nad(+);GO:0016491	Saccharopine dehydrogenase	NO-HIT	NO-HIT
1173_g	gi|682397678|gb|KFY75393.1| hypothetical protein V499_04625 [Pseudogymnoascus pannorum VKM F-103]	NO-HIT	NO-HIT	NO-HIT	NO-HIT
11740_g	gi|628062251|ref|XP_007696803.1| hypothetical protein COCSADRAFT_135644 [Bipolaris sorokiniana ND90Pr] >gi|451853754|gb|EMD67047.1| hypothetical protein COCSADRAFT_135644 [Bipolaris sorokiniana ND90Pr]	NO-HIT	Necrosis inducing protein (NPP1)	NO-HIT	NO-HIT
11741_g	gi|189206644|ref|XP_001939656.1| hypothetical protein PTRG_09324 [Pyrenophora tritici-repentis Pt-1C-BFP] >gi|187975749|gb|EDU42375.1| hypothetical protein PTRG_09324 [Pyrenophora tritici-repentis Pt-1C-BFP]	GO:0006810,solute carrier family 35 member f2;GO:0016021	Eukaryotic protein of unknown function (DUF914)	NO-HIT	NO-HIT
11742_g	gi|396479995|ref|XP_003840889.1| similar to eukaryotic translation initiation factor 5 [Leptosphaeria maculans JN3] >gi|312217462|emb|CBX97410.1| similar to eukaryotic translation initiation factor 5 [Leptosphaeria maculans JN3]	GO:0016070,eukaryotic translation initiation factor 5;GO:0006413;GO:0003743	Domain found in IF2B/IF5	NO-HIT	NO-HIT
11745_g	gi|330937824|ref|XP_003305636.1| hypothetical protein PTT_18543 [Pyrenophora teres f. teres 0-1] >gi|311317258|gb|EFQ86282.1| hypothetical protein PTT_18543 [Pyrenophora teres f. teres 0-1]	GO:0016021,sterol o-acyltransferase 2;GO:0008374;GO:0005789;EC:2.3.1	MBOAT, membrane-bound O-acyltransferase family	NO-HIT	NO-HIT
11747_g	gi|189206632|ref|XP_001939650.1| conserved hypothetical protein [Pyrenophora tritici-repentis Pt-1C-BFP] >gi|187975743|gb|EDU42369.1| conserved hypothetical protein [Pyrenophora tritici-repentis Pt-1C-BFP]	NO-HIT	Putative death-receptor fusion protein (DUF2428)	NO-HIT	NO-HIT
11749_g	gi|392867561|gb|EAS29199.2| hypothetical protein CIMG_07640 [Coccidioides immitis RS]	NO-HIT	Phosphotransferase enzyme family	NO-HIT	NO-HIT
11750_g	gi|310801111|gb|EFQ36004.1| polysaccharide deacetylase [Colletotrichum graminicola M1.001]	NO-HIT	NO-HIT	NO-HIT	NO-HIT
11751_g	gi|578495202|gb|EUN32585.1| hypothetical protein COCVIDRAFT_84881 [Bipolaris victoriae FI3]	NO-HIT	NO-HIT	NO-HIT	NO-HIT
11759_g	gi|396480359|ref|XP_003840977.1| similar to GTP binding protein Bud4 [Leptosphaeria maculans JN3] >gi|312217550|emb|CBX97498.1| similar to GTP binding protein Bud4 [Leptosphaeria maculans JN3]	GO:0005543,gtp binding protein bud4	Cell division protein anillin	NO-HIT	NO-HIT
11762_g	gi|169621105|ref|XP_001803963.1| hypothetical protein SNOG_13757 [Phaeosphaeria nodorum SN15] >gi|111057661|gb|EAT78781.1| hypothetical protein SNOG_13757 [Phaeosphaeria nodorum SN15]	NO-HIT	NO-HIT	NO-HIT	NO-HIT
11764_g	gi|169598073|ref|XP_001792460.1| hypothetical protein SNOG_01835 [Phaeosphaeria nodorum SN15] >gi|111070364|gb|EAT91484.1| hypothetical protein SNOG_01835 [Phaeosphaeria nodorum SN15]	NO-HIT	NO-HIT	NO-HIT	NO-HIT
11765_g	NO-HIT	NO-HIT	NO-HIT	NO-HIT	NO-HIT
11768_g	gi|169615997|ref|XP_001801414.1| hypothetical protein SNOG_11165 [Phaeosphaeria nodorum SN15] >gi|160703092|gb|EAT81664.2| hypothetical protein SNOG_11165 [Phaeosphaeria nodorum SN15]	NO-HIT	AAA-like domain	NO-HIT	NO-HIT
11774_g	gi|636590885|ref|XP_008026781.1| hypothetical protein SETTUDRAFT_40243 [Setosphaeria turcica Et28A] >gi|482808708|gb|EOA85606.1| hypothetical protein SETTUDRAFT_40243 [Setosphaeria turcica Et28A]	NO-HIT	NO-HIT	NO-HIT	NO-HIT
11775_g	gi|628325635|ref|XP_007743345.1| hypothetical protein A1O5_04550 [Cladophialophora psammophila CBS 110553] >gi|589989289|gb|EXJ72047.1| hypothetical protein A1O5_04550 [Cladophialophora psammophila CBS 110553]	GO:0005737,adenine phosphoribosyltransferase;GO:0050660;GO:0008762;GO:0004631;GO:0006695;GO:0009116;GO:0055114;EC:2.7.4.2;EC:1.1.1.158	FAD binding domain	AA7	NO-HIT
11776_g	gi|636593675|ref|XP_008028176.1| hypothetical protein SETTUDRAFT_42971 [Setosphaeria turcica Et28A] >gi|482807312|gb|EOA84364.1| hypothetical protein SETTUDRAFT_42971 [Setosphaeria turcica Et28A]	GO:0005737,gtp cyclohydrolase i;GO:0003934;GO:0046654;EC:3.5.4.16	GTP cyclohydrolase I	NO-HIT	NO-HIT
11777_g	gi|563293663|gb|ESZ94009.1| hypothetical protein SBOR_5587 [Sclerotinia borealis F-4157]	NO-HIT	NO-HIT	NO-HIT	NO-HIT
1177_g	gi|302506511|ref|XP_003015212.1| hypothetical protein ARB_06335 [Arthroderma benhamiae CBS 112371] >gi|291178784|gb|EFE34572.1| hypothetical protein ARB_06335 [Arthroderma benhamiae CBS 112371]	NO-HIT	NO-HIT	NO-HIT	NO-HIT
11781_g	gi|451994210|gb|EMD86681.1| hypothetical protein COCHEDRAFT_1023890 [Bipolaris maydis C5] >gi|477585991|gb|ENI03077.1| hypothetical protein COCC4DRAFT_33182 [Bipolaris maydis ATCC 48331]	NO-HIT	NO-HIT	NO-HIT	NO-HIT
11782_g	gi|451994209|gb|EMD86680.1| hypothetical protein COCHEDRAFT_1023889 [Bipolaris maydis C5]	NO-HIT	Adenylate kinase	NO-HIT	NO-HIT
11784_g	gi|451994207|gb|EMD86678.1| hypothetical protein COCHEDRAFT_1023887 [Bipolaris maydis C5] >gi|477585988|gb|ENI03074.1| hypothetical protein COCC4DRAFT_33179 [Bipolaris maydis ATCC 48331]	NO-HIT	AAA domain	NO-HIT	NO-HIT
11786_g	gi|169625366|ref|XP_001806087.1| hypothetical protein SNOG_15956 [Phaeosphaeria nodorum SN15] >gi|111055674|gb|EAT76794.1| hypothetical protein SNOG_15956 [Phaeosphaeria nodorum SN15]	NO-HIT	NO-HIT	NO-HIT	NO-HIT
11787_g	gi|557722150|dbj|GAD99066.1| RNA interference and gene silencing protein [Byssochlamys spectabilis No. 5]	NO-HIT	Domain of unknown function (DUF1785)	NO-HIT	NO-HIT
11789_g	gi|169625366|ref|XP_001806087.1| hypothetical protein SNOG_15956 [Phaeosphaeria nodorum SN15] >gi|111055674|gb|EAT76794.1| hypothetical protein SNOG_15956 [Phaeosphaeria nodorum SN15]	NO-HIT	NO-HIT	NO-HIT	NO-HIT
1178_g	gi|636594263|ref|XP_008028470.1| hypothetical protein SETTUDRAFT_119050 [Setosphaeria turcica Et28A] >gi|482807006|gb|EOA84058.1| hypothetical protein SETTUDRAFT_119050 [Setosphaeria turcica Et28A]	NO-HIT	MCM N-terminal domain	NO-HIT	NO-HIT
11790_g	gi|169623159|ref|XP_001804987.1| hypothetical protein SNOG_14810 [Phaeosphaeria nodorum SN15] >gi|160704927|gb|EAT77662.2| hypothetical protein SNOG_14810 [Phaeosphaeria nodorum SN15]	NO-HIT	AAA domain	NO-HIT	NO-HIT
11793_g	gi|694443090|ref|XP_009348170.1| PREDICTED: heavy metal tolerance protein-like [Pyrus x bretschneideri]	GO:0055085,heavy metal tolerance;GO:0016021;GO:0042626;GO:0006200;GO:0005524	ABC transporter transmembrane region	NO-HIT	NO-HIT
117_g	gi|452002562|gb|EMD95020.1| hypothetical protein COCHEDRAFT_1152862 [Bipolaris maydis C5] >gi|477584599|gb|ENI01690.1| hypothetical protein COCC4DRAFT_74705 [Bipolaris maydis ATCC 48331]	NO-HIT	Lecithin:cholesterol acyltransferase	NO-HIT	NO-HIT
11800_g	gi|631380622|ref|XP_007924691.1| hypothetical protein MYCFIDRAFT_152346 [Pseudocercospora fijiensis CIRAD86] >gi|452984310|gb|EME84067.1| hypothetical protein MYCFIDRAFT_152346 [Pseudocercospora fijiensis CIRAD86]	NO-HIT	NO-HIT	NO-HIT	NO-HIT
11802_g	NO-HIT	NO-HIT	NO-HIT	NO-HIT	NO-HIT
11803_g	gi|594722085|gb|EXV04972.1| copper amine oxidase [Metarhizium robertsii]	NO-HIT	Domain of unknown function (DUF1965)	NO-HIT	NO-HIT
11805_g	gi|615464314|ref|XP_007598932.1| hypothetical protein CFIO01_05874 [Colletotrichum fioriniae PJ7] >gi|588895825|gb|EXF77424.1| hypothetical protein CFIO01_05874 [Colletotrichum fioriniae PJ7]	NO-HIT	FAD dependent oxidoreductase	NO-HIT	NO-HIT
11810_g	gi|407915647|gb|EKG09203.1| Heterokaryon incompatibility, partial [Macrophomina phaseolina MS6]	NO-HIT	Heterokaryon incompatibility protein (HET)	NO-HIT	NO-HIT
11816_g	gi|636590243|ref|XP_008026460.1| hypothetical protein SETTUDRAFT_169461 [Setosphaeria turcica Et28A] >gi|482809025|gb|EOA85873.1| hypothetical protein SETTUDRAFT_169461 [Setosphaeria turcica Et28A]	NO-HIT	NO-HIT	NO-HIT	NO-HIT
11818_g	NO-HIT	NO-HIT	NO-HIT	NO-HIT	NO-HIT
11819_g	NO-HIT	NO-HIT	NO-HIT	NO-HIT	NO-HIT
11821_g	gi|189194625|ref|XP_001933651.1| transcription factor Cmr1 [Pyrenophora tritici-repentis Pt-1C-BFP] >gi|187979215|gb|EDU45841.1| transcription factor Cmr1 [Pyrenophora tritici-repentis Pt-1C-BFP]	GO:0006357,transcription factor cmr1;GO:0008270;GO:0000981;GO:0003677;GO:0005634;GO:0006366	NO-HIT	NO-HIT	NO-HIT
11822_g	gi|330926304|ref|XP_003301414.1| hypothetical protein PTT_12899 [Pyrenophora teres f. teres 0-1] >gi|311323980|gb|EFQ90526.1| hypothetical protein PTT_12899 [Pyrenophora teres f. teres 0-1]	GO:0003676,transcription factor cmr1;GO:0046872;GO:0006355;GO:0003700;GO:0006351	Fungal Zn(2)-Cys(6) binuclear cluster domain	NO-HIT	NO-HIT
11824_g	gi|667832646|ref|XP_007780492.1| hypothetical protein W97_04412 [Coniosporium apollinis CBS 100218] >gi|494828334|gb|EON65175.1| hypothetical protein W97_04412 [Coniosporium apollinis CBS 100218]	GO:0003824,polyketide synthase	Polyketide synthase dehydratase	NO-HIT	NO-HIT
11825_g	gi|451993097|gb|EMD85572.1| hypothetical protein COCHEDRAFT_1118277 [Bipolaris maydis C5] >gi|477582872|gb|ENH99975.1| hypothetical protein COCC4DRAFT_27921 [Bipolaris maydis ATCC 48331]	NO-HIT	Dienelactone hydrolase family	NO-HIT	NO-HIT
11833_g	gi|615430024|ref|XP_007589469.1| putative pyoverdine dityrosine biosynthesis protein [Neofusicoccum parvum UCRNP2] >gi|485915400|gb|EOD43066.1| putative pyoverdine dityrosine biosynthesis protein [Neofusicoccum parvum UCRNP2]	NO-HIT	Pyoverdine/dityrosine biosynthesis protein	NO-HIT	NO-HIT
11834_g	gi|615430018|ref|XP_007589467.1| putative mfs monocarboxylate transporter protein [Neofusicoccum parvum UCRNP2] >gi|485915398|gb|EOD43064.1| putative mfs monocarboxylate transporter protein [Neofusicoccum parvum UCRNP2]	GO:0055085,mfs monocarboxylate transporter protein;GO:0016021	Major Facilitator Superfamily	NO-HIT	NO-HIT
11836_g	NO-HIT	NO-HIT	NO-HIT	NO-HIT	NO-HIT
11837_g	gi|667840577|ref|XP_007784456.1| hypothetical protein W97_08325 [Coniosporium apollinis CBS 100218] >gi|494833061|gb|EON69139.1| hypothetical protein W97_08325 [Coniosporium apollinis CBS 100218]	NO-HIT	Vault protein inter-alpha-trypsin domain	NO-HIT	NO-HIT
1183_g	gi|169624461|ref|XP_001805636.1| hypothetical protein SNOG_15490 [Phaeosphaeria nodorum SN15] >gi|160705175|gb|EAT77155.2| hypothetical protein SNOG_15490 [Phaeosphaeria nodorum SN15]	GO:0005975,glycosyl hydrolase;GO:0004553	Glycosyl hydrolases family 2, sugar binding domain	GH2	NO-HIT
11840_g	gi|169616017|ref|XP_001801424.1| hypothetical protein SNOG_11178 [Phaeosphaeria nodorum SN15] >gi|111060557|gb|EAT81677.1| hypothetical protein SNOG_11178 [Phaeosphaeria nodorum SN15]	GO:0050660,hypothetical protein SNOG_11178;GO:0008762;GO:0055114;EC:1.1.1.158	FAD binding domain	AA7	NO-HIT
11846_g	gi|682405964|gb|KFY81289.1| hypothetical protein V500_11550 [Pseudogymnoascus pannorum VKM F-4518 (FW-2643)]	NO-HIT	X-Pro dipeptidyl-peptidase (S15 family)	NO-HIT	NO-HIT
11847_g	gi|751748353|gb|KIM96539.1| hypothetical protein OIDMADRAFT_183283 [Oidiodendron maius Zn]	GO:0044710,hypothetical protein OIDMADRAFT_183283	homogentisate 1,2-dioxygenase	NO-HIT	NO-HIT
11848_g	gi|407921208|gb|EKG14368.1| hypothetical protein MPH_08459 [Macrophomina phaseolina MS6]	NO-HIT	short chain dehydrogenase	NO-HIT	NO-HIT
1184_g	gi|189192951|ref|XP_001932814.1| conserved hypothetical protein [Pyrenophora tritici-repentis Pt-1C-BFP] >gi|187978378|gb|EDU45004.1| conserved hypothetical protein [Pyrenophora tritici-repentis Pt-1C-BFP]	NO-HIT	ATPase family associated with various cellular activities (AAA)	NO-HIT	NO-HIT
11853_g	gi|367045752|ref|XP_003653256.1| hypothetical protein THITE_2045895 [Thielavia terrestris NRRL 8126] >gi|347000518|gb|AEO66920.1| hypothetical protein THITE_2045895 [Thielavia terrestris NRRL 8126]	GO:0016491,hypothetical protein THITE_2045895	NO-HIT	NO-HIT	NO-HIT
11854_g	gi|396462532|ref|XP_003835877.1| hypothetical protein LEMA_P052180.1 [Leptosphaeria maculans JN3] >gi|312212429|emb|CBX92512.1| hypothetical protein LEMA_P052180.1 [Leptosphaeria maculans JN3]	NO-HIT	NO-HIT	NO-HIT	NO-HIT
11857_g	gi|168042178|ref|XP_001773566.1| predicted protein [Physcomitrella patens] >gi|162675105|gb|EDQ61604.1| predicted protein [Physcomitrella patens]	NO-HIT	NO-HIT	NO-HIT	NO-HIT
11860_g	gi|169614007|ref|XP_001800420.1| hypothetical protein SNOG_10138 [Phaeosphaeria nodorum SN15] >gi|111061353|gb|EAT82473.1| hypothetical protein SNOG_10138 [Phaeosphaeria nodorum SN15]	NO-HIT	NO-HIT	NO-HIT	NO-HIT
11861_g	gi|396458907|ref|XP_003834066.1| predicted protein [Leptosphaeria maculans JN3] >gi|312210615|emb|CBX90701.1| predicted protein [Leptosphaeria maculans JN3]	GO:0006355,predicted protein	NO-HIT	NO-HIT	NO-HIT
11862_g	gi|189210569|ref|XP_001941616.1| conserved hypothetical protein [Pyrenophora tritici-repentis Pt-1C-BFP] >gi|187977709|gb|EDU44335.1| conserved hypothetical protein [Pyrenophora tritici-repentis Pt-1C-BFP]	NO-HIT	NO-HIT	NO-HIT	NO-HIT
11863_g	gi|627886305|ref|XP_007690380.1| hypothetical protein COCMIDRAFT_101691 [Bipolaris oryzae ATCC 44560] >gi|576929524|gb|EUC43131.1| hypothetical protein COCMIDRAFT_101691 [Bipolaris oryzae ATCC 44560]	NO-HIT	NO-HIT	NO-HIT	NO-HIT
11866_g	NO-HIT	NO-HIT	NO-HIT	NO-HIT	NO-HIT
11867_g	gi|392866750|gb|EAS30073.2| hypothetical protein CIMG_08498 [Coccidioides immitis RS]	NO-HIT	Heterokaryon incompatibility protein (HET)	NO-HIT	NO-HIT
11868_g	gi|667728585|gb|KFA69549.1| hypothetical protein S40285_09787, partial [Stachybotrys chlorohalonata IBT 40285]	NO-HIT	TPR repeat	NO-HIT	NO-HIT
11869_g	gi|629635432|ref|XP_007786362.1| hypothetical protein EPUS_04179 [Endocarpon pusillum Z07020] >gi|539440927|gb|ERF76321.1| hypothetical protein EPUS_04179 [Endocarpon pusillum Z07020]	NO-HIT	Heterokaryon incompatibility protein (HET)	NO-HIT	NO-HIT
11871_g	NO-HIT	NO-HIT	NO-HIT	NO-HIT	NO-HIT
11873_g	gi|189188742|ref|XP_001930710.1| transcriptional regulator [Pyrenophora tritici-repentis Pt-1C-BFP] >gi|187972316|gb|EDU39815.1| transcriptional regulator [Pyrenophora tritici-repentis Pt-1C-BFP]	NO-HIT	Putative amidotransferase	NO-HIT	NO-HIT
11880_g	gi|407924420|gb|EKG17471.1| Transcription factor fungi [Macrophomina phaseolina MS6]	NO-HIT	NO-HIT	NO-HIT	NO-HIT
11881_g	gi|67904236|ref|XP_682374.1| hypothetical protein AN9105.2 [Aspergillus nidulans FGSC A4] >gi|40742748|gb|EAA61938.1| hypothetical protein AN9105.2 [Aspergillus nidulans FGSC A4] >gi|259485482|tpe|CBF82541.1| TPA: arrestin (or S-antigen), N-terminal domain protein (AFU_orthologue; AFUA_7G02050) [Aspergillus nidulans FGSC A4]	NO-HIT	NO-HIT	NO-HIT	NO-HIT
11883_g	gi|636758383|ref|XP_008081365.1| EF-hand [Glarea lozoyensis ATCC 20868] >gi|512202810|gb|EPE31636.1| EF-hand [Glarea lozoyensis ATCC 20868]	NO-HIT	NO-HIT	NO-HIT	NO-HIT
11885_g	NO-HIT	NO-HIT	NO-HIT	NO-HIT	NO-HIT
11887_g	gi|671379544|ref|XP_008719661.1| hypothetical protein HMPREF1541_07114 [Cyphellophora europaea CBS 101466] >gi|568114871|gb|ETN37492.1| hypothetical protein HMPREF1541_07114 [Cyphellophora europaea CBS 101466]	NO-HIT	Glutathione-dependent formaldehyde-activating enzyme	NO-HIT	NO-HIT
11889_g	gi|682471648|gb|KFZ24377.1| hypothetical protein V502_01134 [Pseudogymnoascus pannorum VKM F-4520 (FW-2644)]	NO-HIT	NO-HIT	NO-HIT	NO-HIT
11892_g	gi|531865338|gb|EQL02253.1| Protein kinase-like domain protein [Ophiocordyceps sinensis CO18]	NO-HIT	NO-HIT	NO-HIT	NO-HIT
11893_g	NO-HIT	NO-HIT	NO-HIT	NO-HIT	NO-HIT
11894_g	gi|615455874|ref|XP_007596305.1| serine/threonine protein kinase [Colletotrichum fioriniae PJ7] >gi|588899032|gb|EXF79943.1| serine/threonine protein kinase [Colletotrichum fioriniae PJ7]	NO-HIT	Protein kinase domain	NO-HIT	NO-HIT
1189_g	gi|636594457|ref|XP_008028567.1| hypothetical protein SETTUDRAFT_139094 [Setosphaeria turcica Et28A] >gi|482807156|gb|EOA84208.1| hypothetical protein SETTUDRAFT_139094 [Setosphaeria turcica Et28A]	GO:0008233,hypothetical protein SETTUDRAFT_139094;GO:0006465;GO:0016021;GO:0005787	Signal peptidase subunit	NO-HIT	NO-HIT
1190_g	gi|396497754|ref|XP_003845052.1| similar to 5'-3' exoribonuclease [Leptosphaeria maculans JN3] >gi|312221633|emb|CBY01573.1| similar to 5'-3' exoribonuclease [Leptosphaeria maculans JN3]	GO:0003676,5 -3 exoribonuclease;GO:0005622;GO:0000956;GO:0008409	XRN 5'-3' exonuclease N-terminus	NO-HIT	NO-HIT
11935_g	gi|578483064|gb|EUN20674.1| hypothetical protein COCVIDRAFT_115985 [Bipolaris victoriae FI3]	NO-HIT	NO-HIT	NO-HIT	NO-HIT
11939_g	gi|451994157|gb|EMD86628.1| hypothetical protein COCHEDRAFT_1078268, partial [Bipolaris maydis C5] >gi|477585938|gb|ENI03024.1| hypothetical protein COCC4DRAFT_95136, partial [Bipolaris maydis ATCC 48331]	NO-HIT	NO-HIT	NO-HIT	NO-HIT
1193_g	gi|628301659|ref|XP_007759504.1| hypothetical protein A1O7_07314 [Cladophialophora yegresii CBS 114405] >gi|589973652|gb|EXJ56970.1| hypothetical protein A1O7_07314 [Cladophialophora yegresii CBS 114405]	NO-HIT	Glyoxalase/Bleomycin resistance protein/Dioxygenase superfamily	NO-HIT	NO-HIT
1194_g	gi|628071593|ref|XP_007700450.1| hypothetical protein COCSADRAFT_37545 [Bipolaris sorokiniana ND90Pr] >gi|451850484|gb|EMD63786.1| hypothetical protein COCSADRAFT_37545 [Bipolaris sorokiniana ND90Pr]	NO-HIT	NO-HIT	NO-HIT	NO-HIT
11968_g	NO-HIT	NO-HIT	NO-HIT	NO-HIT	NO-HIT
1196_g	gi|169615909|ref|XP_001801370.1| hypothetical protein SNOG_11121 [Phaeosphaeria nodorum SN15] >gi|111060500|gb|EAT81620.1| hypothetical protein SNOG_11121 [Phaeosphaeria nodorum SN15]	GO:0046872,hypothetical protein SNOG_11121	Ring finger domain	NO-HIT	NO-HIT
11984_g	gi|169625789|ref|XP_001806297.1| hypothetical protein SNOG_16171 [Phaeosphaeria nodorum SN15] >gi|111055235|gb|EAT76355.1| hypothetical protein SNOG_16171 [Phaeosphaeria nodorum SN15]	NO-HIT	NO-HIT	NO-HIT	NO-HIT
11991_g	gi|169599046|ref|XP_001792946.1| hypothetical protein SNOG_02336 [Phaeosphaeria nodorum SN15] >gi|111069428|gb|EAT90548.1| hypothetical protein SNOG_02336 [Phaeosphaeria nodorum SN15]	GO:0020037,hypothetical protein SNOG_02336;GO:0016491;GO:0030151;GO:0009055;GO:0055114	Oxidoreductase molybdopterin binding domain	NO-HIT	NO-HIT
11993_g	NO-HIT	NO-HIT	NO-HIT	NO-HIT	NO-HIT
11999_g	gi|315046170|ref|XP_003172460.1| hypothetical protein MGYG_05052 [Microsporum gypseum CBS 118893] >gi|311342846|gb|EFR02049.1| hypothetical protein MGYG_05052 [Microsporum gypseum CBS 118893]	NO-HIT	Ribonuclease-III-like	NO-HIT	NO-HIT
1199_g	gi|628062735|ref|XP_007696960.1| hypothetical protein COCSADRAFT_352114 [Bipolaris sorokiniana ND90Pr] >gi|451853965|gb|EMD67258.1| hypothetical protein COCSADRAFT_352114 [Bipolaris sorokiniana ND90Pr]	NO-HIT	RWD domain	NO-HIT	NO-HIT
119_g	gi|396466474|ref|XP_003837698.1| hypothetical protein LEMA_P122330.1 [Leptosphaeria maculans JN3] >gi|312214261|emb|CBX94254.1| hypothetical protein LEMA_P122330.1 [Leptosphaeria maculans JN3]	GO:0005737,hypothetical protein LEMA_P122330.1;GO:0006437;GO:0004831;GO:0005524;EC:6.1.1.1	tRNA synthetases class I (W and Y)	NO-HIT	NO-HIT
11_g	gi|242821331|ref|XP_002487658.1| 6-hydroxy-D-nicotine oxidase, putative [Talaromyces stipitatus ATCC 10500] >gi|218712579|gb|EED12004.1| 6-hydroxy-D-nicotine oxidase, putative [Talaromyces stipitatus ATCC 10500]	GO:0003824,fad linked oxidase-like protein	FAD binding domain	AA7	NO-HIT
12007_g	gi|628061208|ref|XP_007696470.1| hypothetical protein COCSADRAFT_33830 [Bipolaris sorokiniana ND90Pr] >gi|451853607|gb|EMD66900.1| hypothetical protein COCSADRAFT_33830 [Bipolaris sorokiniana ND90Pr]	NO-HIT	Caleosin related protein	AA3	NO-HIT
12008_g	gi|549054270|emb|CCX06894.1| Similar to period circadian protein [Aspergillus niger CBS 513.88]; acc. no. XP_001401130 [Pyronema omphalodes CBS 100304]	NO-HIT	NO-HIT	NO-HIT	NO-HIT
12019_g	gi|636581483|ref|XP_008022080.1| hypothetical protein SETTUDRAFT_167119 [Setosphaeria turcica Et28A] >gi|482813489|gb|EOA90180.1| hypothetical protein SETTUDRAFT_167119 [Setosphaeria turcica Et28A]	GO:0046872,hypothetical protein SETTUDRAFT_167119;GO:0006355;GO:0006351	Fungal Zn(2)-Cys(6) binuclear cluster domain	NO-HIT	NO-HIT
12028_g	gi|116178806|ref|XP_001219252.1| hypothetical protein CHGG_00031 [Chaetomium globosum CBS 148.51] >gi|88184328|gb|EAQ91796.1| hypothetical protein CHGG_00031 [Chaetomium globosum CBS 148.51]	NO-HIT	NO-HIT	NO-HIT	NO-HIT
12037_g	gi|667824293|ref|XP_007776318.1| hypothetical protein W97_00211 [Coniosporium apollinis CBS 100218] >gi|494823636|gb|EON61001.1| hypothetical protein W97_00211 [Coniosporium apollinis CBS 100218]	NO-HIT	NO-HIT	NO-HIT	NO-HIT
12045_g	gi|628070495|ref|XP_007699901.1| hypothetical protein COCSADRAFT_90007 [Bipolaris sorokiniana ND90Pr] >gi|451850677|gb|EMD63978.1| hypothetical protein COCSADRAFT_90007 [Bipolaris sorokiniana ND90Pr]	NO-HIT	NO-HIT	NO-HIT	NO-HIT
12047_g	gi|396466090|ref|XP_003837611.1| similar to sodium P-type ATPase [Leptosphaeria maculans JN3] >gi|312214173|emb|CBX94167.1| similar to sodium P-type ATPase [Leptosphaeria maculans JN3]	GO:0046872,sodium p-type atpase;GO:0005524;GO:0006812;GO:0016021;GO:0019829	Cation transporter/ATPase, N-terminus	NO-HIT	NO-HIT
1204_g	gi|472245906|gb|EMR90462.1| hypothetical protein BcDW1_885 [Botrytis cinerea BcDW1]	NO-HIT	NO-HIT	NO-HIT	NO-HIT
12057_g	gi|751749632|gb|KIM97815.1| hypothetical protein OIDMADRAFT_147340 [Oidiodendron maius Zn]	NO-HIT	NO-HIT	NO-HIT	NO-HIT
1205_g	gi|189209948|ref|XP_001941306.1| PQ loop repeat protein [Pyrenophora tritici-repentis Pt-1C-BFP] >gi|187977399|gb|EDU44025.1| PQ loop repeat protein [Pyrenophora tritici-repentis Pt-1C-BFP]	NO-HIT	PQ loop repeat	NO-HIT	NO-HIT
1206_g	gi|330934139|ref|XP_003304431.1| hypothetical protein PTT_17021 [Pyrenophora teres f. teres 0-1] >gi|311318950|gb|EFQ87471.1| hypothetical protein PTT_17021 [Pyrenophora teres f. teres 0-1]	NO-HIT	TPR repeat	NO-HIT	NO-HIT
12071_g	gi|751750098|gb|KIM98280.1| hypothetical protein OIDMADRAFT_181738 [Oidiodendron maius Zn]	NO-HIT	NO-HIT	NO-HIT	NO-HIT
12072_g	gi|530476044|gb|EQB56003.1| HET domain-containing protein [Colletotrichum gloeosporioides Cg-14]	NO-HIT	Heterokaryon incompatibility protein (HET)	NO-HIT	NO-HIT
12082_g	gi|477583727|gb|ENI00823.1| hypothetical protein COCC4DRAFT_149287, partial [Bipolaris maydis ATCC 48331]	NO-HIT	NO-HIT	NO-HIT	NO-HIT
12085_g	gi|667839713|ref|XP_007784024.1| hypothetical protein W97_07965 [Coniosporium apollinis CBS 100218] >gi|494832451|gb|EON68707.1| hypothetical protein W97_07965 [Coniosporium apollinis CBS 100218]	NO-HIT	Ferritin-like domain	NO-HIT	NO-HIT
12098_g	gi|662503907|gb|KEQ61525.1| hypothetical protein M437DRAFT_66994 [Aureobasidium melanogenum CBS 110374]	NO-HIT	NO-HIT	NO-HIT	NO-HIT
1209_g	gi|330918049|ref|XP_003298065.1| hypothetical protein PTT_08658 [Pyrenophora teres f. teres 0-1] >gi|311328944|gb|EFQ93842.1| hypothetical protein PTT_08658 [Pyrenophora teres f. teres 0-1]	GO:0006357,hypothetical protein PTT_08658;GO:0008270;GO:0000981;GO:0003677;GO:0005634;GO:0006366	Fungal specific transcription factor domain	NO-HIT	NO-HIT
12102_g	gi|116208738|ref|XP_001230178.1| hypothetical protein CHGG_03662 [Chaetomium globosum CBS 148.51] >gi|88184259|gb|EAQ91727.1| hypothetical protein CHGG_03662 [Chaetomium globosum CBS 148.51]	NO-HIT	NO-HIT	GH79	NO-HIT
12103_g	gi|636592507|ref|XP_008027592.1| hypothetical protein SETTUDRAFT_117709 [Setosphaeria turcica Et28A] >gi|482808187|gb|EOA85120.1| hypothetical protein SETTUDRAFT_117709 [Setosphaeria turcica Et28A]	NO-HIT	NO-HIT	NO-HIT	NO-HIT
12105_g	gi|748519836|ref|XP_011125558.1| hypothetical protein AOL_s00140g15 [Arthrobotrys oligospora ATCC 24927] >gi|345562663|gb|EGX45699.1| hypothetical protein AOL_s00140g15 [Arthrobotrys oligospora ATCC 24927]	NO-HIT	Major Facilitator Superfamily	NO-HIT	NO-HIT
12107_g	gi|148886844|sp|Q0U4L8.2|HOG1_PHANO RecName: Full=Mitogen-activated protein kinase HOG1; Short=MAP kinase HOG1 [Phaeosphaeria nodorum SN15]	GO:0004707,mitogen-activated protein kinase hog1;GO:0006468;GO:0046872;GO:0006355;GO:0005524;GO:0006351;GO:0005737;GO:0005634;GO:0000165;EC:2.7.11.24	Protein kinase domain	NO-HIT	NO-HIT
12118_g	gi|628331515|ref|XP_007744499.1| hypothetical protein A1O5_05710 [Cladophialophora psammophila CBS 110553] >gi|589987862|gb|EXJ70720.1| hypothetical protein A1O5_05710 [Cladophialophora psammophila CBS 110553]	NO-HIT	Cys/Met metabolism PLP-dependent enzyme	NO-HIT	NO-HIT
1211_g	gi|636594443|ref|XP_008028560.1| hypothetical protein SETTUDRAFT_155483 [Setosphaeria turcica Et28A] >gi|482807145|gb|EOA84197.1| hypothetical protein SETTUDRAFT_155483 [Setosphaeria turcica Et28A]	NO-HIT	Ankyrin repeats (many copies)	NO-HIT	NO-HIT
12128_g	gi|751746407|gb|KIM94598.1| hypothetical protein OIDMADRAFT_172370, partial [Oidiodendron maius Zn]	NO-HIT	Heterokaryon incompatibility protein (HET)	NO-HIT	NO-HIT
1212_g	gi|628248977|ref|XP_007728504.1| hypothetical protein A1O3_00162 [Capronia epimyces CBS 606.96] >gi|590016414|gb|EXJ91614.1| hypothetical protein A1O3_00162 [Capronia epimyces CBS 606.96]	NO-HIT	NO-HIT	NO-HIT	NO-HIT
12137_g	NO-HIT	NO-HIT	NO-HIT	NO-HIT	NO-HIT
1213_g	gi|396497609|ref|XP_003845018.1| hypothetical protein LEMA_P003260.1 [Leptosphaeria maculans JN3] >gi|312221599|emb|CBY01539.1| hypothetical protein LEMA_P003260.1 [Leptosphaeria maculans JN3]	NO-HIT	NO-HIT	NO-HIT	NO-HIT
12140_g	gi|594711793|gb|EXU94821.1| hypothetical protein X797_012100 [Metarhizium robertsii] >gi|734839142|gb|KHO10963.1| kinesin light chain [Metarhizium robertsii ARSEF 23] >gi|743631578|gb|KID62984.1| hypothetical protein MBR_09907, partial [Metarhizium brunneum ARSEF 3297]	NO-HIT	Fungal specific transcription factor domain	NO-HIT	NO-HIT
12141_g	gi|440467220|gb|ELQ36456.1| hypothetical protein OOU_Y34scaffold00661g2 [Magnaporthe oryzae Y34]	NO-HIT	FAD dependent oxidoreductase	NO-HIT	NO-HIT
12146_g	gi|682380647|gb|KFY63875.1| hypothetical protein V496_03613 [Pseudogymnoascus pannorum VKM F-4515 (FW-2607)]	NO-HIT	NO-HIT	NO-HIT	NO-HIT
12147_g	gi|594711793|gb|EXU94821.1| hypothetical protein X797_012100 [Metarhizium robertsii] >gi|734839142|gb|KHO10963.1| kinesin light chain [Metarhizium robertsii ARSEF 23] >gi|743631578|gb|KID62984.1| hypothetical protein MBR_09907, partial [Metarhizium brunneum ARSEF 3297]	NO-HIT	NO-HIT	NO-HIT	NO-HIT
12149_g	gi|578483836|gb|EUN21384.1| hypothetical protein COCVIDRAFT_20701 [Bipolaris victoriae FI3]	NO-HIT	NO-HIT	NO-HIT	NO-HIT
12179_g	gi|189209313|ref|XP_001940989.1| conserved hypothetical protein [Pyrenophora tritici-repentis Pt-1C-BFP] >gi|187977082|gb|EDU43708.1| conserved hypothetical protein [Pyrenophora tritici-repentis Pt-1C-BFP]	NO-HIT	NO-HIT	NO-HIT	NO-HIT
12181_g	gi|530469069|gb|EQB50301.1| hypothetical protein CGLO_10253 [Colletotrichum gloeosporioides Cg-14]	NO-HIT	NO-HIT	NO-HIT	NO-HIT
12183_g	gi|587658427|gb|EWY80818.1| hypothetical protein FOYG_16739 [Fusarium oxysporum FOSC 3-a]	NO-HIT	Alpha-L-rhamnosidase N-terminal domain	CBM67	NO-HIT
12190_g	gi|452001915|gb|EMD94374.1| hypothetical protein COCHEDRAFT_61241 [Bipolaris maydis C5] >gi|477584192|gb|ENI01286.1| hypothetical protein COCC4DRAFT_148593 [Bipolaris maydis ATCC 48331]	GO:0008152,tpa: fad dependent	FAD binding domain	NO-HIT	NO-HIT
12192_g	gi|452001917|gb|EMD94376.1| hypothetical protein COCHEDRAFT_1093173 [Bipolaris maydis C5] >gi|477584190|gb|ENI01284.1| hypothetical protein COCC4DRAFT_148541 [Bipolaris maydis ATCC 48331]	NO-HIT	NO-HIT	NO-HIT	NO-HIT
12193_g	gi|452001917|gb|EMD94376.1| hypothetical protein COCHEDRAFT_1093173 [Bipolaris maydis C5] >gi|477584190|gb|ENI01284.1| hypothetical protein COCC4DRAFT_148541 [Bipolaris maydis ATCC 48331]	GO:0005488,hypothetical protein COCHEDRAFT_1093173	Fungal specific transcription factor domain	NO-HIT	NO-HIT
12194_g	gi|452001918|gb|EMD94377.1| hypothetical protein COCHEDRAFT_1153663 [Bipolaris maydis C5] >gi|477584189|gb|ENI01283.1| hypothetical protein COCC4DRAFT_148569 [Bipolaris maydis ATCC 48331]	GO:0008152,tpa: fumarylacetoacetate hydrolase family protein (afu_orthologue afua_4g01490);GO:0016787	Fumarylacetoacetate (FAA) hydrolase family	NO-HIT	NO-HIT
12197_g	gi|396462548|ref|XP_003835885.1| similar to extracellular exo-polygalacturonase [Leptosphaeria maculans JN3] >gi|312212437|emb|CBX92520.1| similar to extracellular exo-polygalacturonase [Leptosphaeria maculans JN3]	GO:0005576,extracellular exo-polygalacturonase;GO:0004650;GO:0005975;EC:3.2.1.15	Glycosyl hydrolases family 28	GH28	NO-HIT
12198_g	gi|615423212|ref|XP_007587379.1| putative carotenoid oxygenase protein [Neofusicoccum parvum UCRNP2] >gi|485918534|gb|EOD45179.1| putative carotenoid oxygenase protein [Neofusicoccum parvum UCRNP2]	NO-HIT	Retinal pigment epithelial membrane protein	NO-HIT	NO-HIT
12199_g	gi|615423219|ref|XP_007587382.1| putative hydrolase family protein [Neofusicoccum parvum UCRNP2] >gi|485918525|gb|EOD45170.1| putative hydrolase family protein [Neofusicoccum parvum UCRNP2]	NO-HIT	X-Pro dipeptidyl-peptidase (S15 family)	NO-HIT	NO-HIT
121_g	gi|189191990|ref|XP_001932334.1| conserved hypothetical protein [Pyrenophora tritici-repentis Pt-1C-BFP] >gi|187973940|gb|EDU41439.1| conserved hypothetical protein [Pyrenophora tritici-repentis Pt-1C-BFP]	NO-HIT	NO-HIT	NO-HIT	NO-HIT
12200_g	gi|628352925|ref|XP_007751276.1| hypothetical protein A1O5_12517 [Cladophialophora psammophila CBS 110553] >gi|589974412|gb|EXJ57727.1| hypothetical protein A1O5_12517 [Cladophialophora psammophila CBS 110553]	NO-HIT	Fungal specific transcription factor domain	NO-HIT	NO-HIT
12201_g	gi|630026286|ref|XP_007835752.1| hypothetical protein PFICI_08980 [Pestalotiopsis fici W106-1] >gi|573059329|gb|ETS79127.1| hypothetical protein PFICI_08980 [Pestalotiopsis fici W106-1]	NO-HIT	Tannase and feruloyl esterase	NO-HIT	NO-HIT
12202_g	gi|169594848|ref|XP_001790848.1| hypothetical protein SNOG_00153 [Phaeosphaeria nodorum SN15] >gi|111070528|gb|EAT91648.1| hypothetical protein SNOG_00153 [Phaeosphaeria nodorum SN15]	NO-HIT	NO-HIT	NO-HIT	NO-HIT
12205_g	gi|169622499|ref|XP_001804658.1| hypothetical protein SNOG_14474 [Phaeosphaeria nodorum SN15] >gi|160704787|gb|EAT78014.2| hypothetical protein SNOG_14474 [Phaeosphaeria nodorum SN15]	GO:0004553,chitinase 1 precursor;GO:0071704	Glycosyl hydrolases family 18	GH18	NO-HIT
12207_g	gi|628059746|ref|XP_007695997.1| hypothetical protein COCSADRAFT_167621 [Bipolaris sorokiniana ND90Pr] >gi|451855084|gb|EMD68376.1| hypothetical protein COCSADRAFT_167621 [Bipolaris sorokiniana ND90Pr]	NO-HIT	Cytochrome oxidase complex assembly protein 1	NO-HIT	NO-HIT
12208_g	gi|396462001|ref|XP_003835612.1| similar to short-chain dehydrogenase/reductase SDR [Leptosphaeria maculans JN3] >gi|312212163|emb|CBX92247.1| similar to short-chain dehydrogenase/reductase SDR [Leptosphaeria maculans JN3]	GO:0055114,short-chain dehydrogenase reductase sdr;GO:0016491	short chain dehydrogenase	NO-HIT	NO-HIT
12209_g	gi|169604568|ref|XP_001795705.1| hypothetical protein SNOG_05298 [Phaeosphaeria nodorum SN15] >gi|111066569|gb|EAT87689.1| hypothetical protein SNOG_05298 [Phaeosphaeria nodorum SN15]	NO-HIT	NO-HIT	NO-HIT	NO-HIT
1220_g	gi|636594423|ref|XP_008028550.1| hypothetical protein SETTUDRAFT_172671 [Setosphaeria turcica Et28A] >gi|482807127|gb|EOA84179.1| hypothetical protein SETTUDRAFT_172671 [Setosphaeria turcica Et28A]	NO-HIT	Methyltransferase domain	NO-HIT	NO-HIT
12210_g	gi|396461975|ref|XP_003835599.1| hypothetical protein LEMA_P049400.1 [Leptosphaeria maculans JN3] >gi|312212150|emb|CBX92234.1| hypothetical protein LEMA_P049400.1 [Leptosphaeria maculans JN3]	NO-HIT	NO-HIT	NO-HIT	NO-HIT
12212_g	gi|627836508|ref|XP_007688542.1| hypothetical protein COCMIDRAFT_96916 [Bipolaris oryzae ATCC 44560] >gi|628209725|ref|XP_007712963.1| hypothetical protein COCCADRAFT_97840 [Bipolaris zeicola 26-R-13] >gi|452004105|gb|EMD96561.1| hypothetical protein COCHEDRAFT_1122976 [Bipolaris maydis C5] >gi|477583514|gb|ENI00612.1| hypothetical protein COCC4DRAFT_150043 [Bipolaris maydis ATCC 48331] >gi|57691…	GO:0006520,nadp-specific glutamate dehydrogenase;GO:0055114;GO:0016639	Glu/Leu/Phe/Val dehydrogenase, dimerisation domain	NO-HIT	NO-HIT
12213_g	gi|396461983|ref|XP_003835603.1| hypothetical protein LEMA_P049440.1 [Leptosphaeria maculans JN3] >gi|312212154|emb|CBX92238.1| hypothetical protein LEMA_P049440.1 [Leptosphaeria maculans JN3]	NO-HIT	Aldo/keto reductase family	NO-HIT	NO-HIT
12216_g	gi|189196146|ref|XP_001934411.1| short chain dehydrogenase/reductase [Pyrenophora tritici-repentis Pt-1C-BFP] >gi|187980290|gb|EDU46916.1| short chain dehydrogenase/reductase [Pyrenophora tritici-repentis Pt-1C-BFP]	NO-HIT	short chain dehydrogenase	NO-HIT	NO-HIT
12217_g	gi|396461991|ref|XP_003835607.1| similar to malonyl-CoA-acyl carrier protein transacylase [Leptosphaeria maculans JN3] >gi|312212158|emb|CBX92242.1| similar to malonyl-CoA-acyl carrier protein transacylase [Leptosphaeria maculans JN3]	GO:0008152,malonyl- -acyl carrier protein transacylase;GO:0016740	Acyl transferase domain	NO-HIT	NO-HIT
12218_g	gi|330916527|ref|XP_003297449.1| hypothetical protein PTT_07867 [Pyrenophora teres f. teres 0-1] >gi|311329843|gb|EFQ94451.1| hypothetical protein PTT_07867 [Pyrenophora teres f. teres 0-1]	NO-HIT	NO-HIT	NO-HIT	NO-HIT
12220_g	gi|636579477|ref|XP_008021077.1| hypothetical protein SETTUDRAFT_114451 [Setosphaeria turcica Et28A] >gi|482815499|gb|EOA92174.1| hypothetical protein SETTUDRAFT_114451 [Setosphaeria turcica Et28A]	NO-HIT	Nucleoporin protein Ndc1-Nup	NO-HIT	NO-HIT
12222_g	gi|628239282|ref|XP_007717647.1| hypothetical protein COCCADRAFT_30615 [Bipolaris zeicola 26-R-13] >gi|576913635|gb|EUC28051.1| hypothetical protein COCCADRAFT_30615 [Bipolaris zeicola 26-R-13]	NO-HIT	GHMP kinases N terminal domain	NO-HIT	NO-HIT
12224_g	gi|189196178|ref|XP_001934427.1| conserved hypothetical protein [Pyrenophora tritici-repentis Pt-1C-BFP] >gi|187980306|gb|EDU46932.1| conserved hypothetical protein [Pyrenophora tritici-repentis Pt-1C-BFP]	NO-HIT	DnaJ domain	NO-HIT	NO-HIT
12226_g	gi|578491721|gb|EUN29126.1| hypothetical protein COCVIDRAFT_14284 [Bipolaris victoriae FI3]	NO-HIT	Ubiquitin elongating factor core	NO-HIT	NO-HIT
12227_g	gi|330916543|ref|XP_003297457.1| hypothetical protein PTT_07875 [Pyrenophora teres f. teres 0-1] >gi|311329851|gb|EFQ94459.1| hypothetical protein PTT_07875 [Pyrenophora teres f. teres 0-1]	NO-HIT	Ras family	NO-HIT	NO-HIT
12228_g	gi|636578117|ref|XP_008020397.1| hypothetical protein SETTUDRAFT_85375 [Setosphaeria turcica Et28A] >gi|482815498|gb|EOA92173.1| hypothetical protein SETTUDRAFT_85375 [Setosphaeria turcica Et28A]	NO-HIT	Eukaryotic aspartyl protease	NO-HIT	NO-HIT
12231_g	NO-HIT	NO-HIT	NO-HIT	NO-HIT	NO-HIT
12232_g	gi|330932172|ref|XP_003303679.1| hypothetical protein PTT_15991 [Pyrenophora teres f. teres 0-1] >gi|311320169|gb|EFQ88227.1| hypothetical protein PTT_15991 [Pyrenophora teres f. teres 0-1]	GO:0016020,hypothetical protein PTT_15991	EamA-like transporter family	NO-HIT	NO-HIT
12233_g	gi|169603634|ref|XP_001795238.1| hypothetical protein SNOG_04825 [Phaeosphaeria nodorum SN15] >gi|111066096|gb|EAT87216.1| hypothetical protein SNOG_04825 [Phaeosphaeria nodorum SN15]	NO-HIT	Peptide N-acetyl-beta-D-glucosaminyl asparaginase amidase A	NO-HIT	NO-HIT
12234_g	NO-HIT	NO-HIT	NO-HIT	NO-HIT	NO-HIT
12237_g	gi|83774401|dbj|BAE64525.1| unnamed protein product [Aspergillus oryzae RIB40]	NO-HIT	NO-HIT	NO-HIT	NO-HIT
1223_g	gi|578492769|gb|EUN30166.1| hypothetical protein COCVIDRAFT_91066 [Bipolaris victoriae FI3]	NO-HIT	Aldo/keto reductase family	NO-HIT	NO-HIT
12246_g	gi|330929109|ref|XP_003302523.1| hypothetical protein PTT_14364 [Pyrenophora teres f. teres 0-1] >gi|311322078|gb|EFQ89382.1| hypothetical protein PTT_14364 [Pyrenophora teres f. teres 0-1]	NO-HIT	Stress responsive A/B Barrel Domain	NO-HIT	NO-HIT
12250_g	gi|628239594|ref|XP_007717698.1| hypothetical protein COCCADRAFT_110268 [Bipolaris zeicola 26-R-13] >gi|576913577|gb|EUC27998.1| hypothetical protein COCCADRAFT_110268 [Bipolaris zeicola 26-R-13]	NO-HIT	NO-HIT	NO-HIT	NO-HIT
12252_g	gi|671382876|ref|XP_008721327.1| hypothetical protein HMPREF1541_08787 [Cyphellophora europaea CBS 101466] >gi|568113887|gb|ETN36509.1| hypothetical protein HMPREF1541_08787 [Cyphellophora europaea CBS 101466]	GO:0055085,hypothetical protein HMPREF1541_08787;GO:0016021	Major Facilitator Superfamily	NO-HIT	NO-HIT
12253_g	gi|596698382|ref|XP_007282085.1| galactose oxidase precursor [Colletotrichum gloeosporioides Nara gc5] >gi|429853840|gb|ELA28888.1| galactose oxidase precursor [Colletotrichum gloeosporioides Nara gc5]	NO-HIT	Domain of unknown function (DUF1929)	AA5	NO-HIT
12255_g	gi|530470451|gb|EQB51426.1| hypothetical protein CGLO_09041 [Colletotrichum gloeosporioides Cg-14]	NO-HIT	NO-HIT	NO-HIT	NO-HIT
12258_g	gi|751751225|gb|KIM99406.1| hypothetical protein OIDMADRAFT_56541 [Oidiodendron maius Zn]	NO-HIT	Heterokaryon incompatibility protein (HET)	NO-HIT	NO-HIT
12259_g	NO-HIT	NO-HIT	NO-HIT	NO-HIT	NO-HIT
1225_g	gi|699037324|emb|CEF76350.1| unnamed protein product [Fusarium graminearum]	NO-HIT	Thermolysin metallopeptidase, catalytic domain	NO-HIT	NO-HIT
12260_g	gi|396465983|ref|XP_003837595.1| similar to glycosyl transferase [Leptosphaeria maculans JN3] >gi|312214154|emb|CBX94155.1| similar to glycosyl transferase [Leptosphaeria maculans JN3]	GO:0030259,glycosyltransferase family 1 protein;GO:0030246;GO:0016758	Glycosyltransferase family 28 C-terminal domain	GT1	NO-HIT
12261_g	gi|330922762|ref|XP_003299970.1| hypothetical protein PTT_11082 [Pyrenophora teres f. teres 0-1] >gi|311326132|gb|EFQ91933.1| hypothetical protein PTT_11082 [Pyrenophora teres f. teres 0-1]	GO:0016021,aflatoxin efflux pump;GO:0005886;GO:0055085;GO:0005215	Major Facilitator Superfamily	NO-HIT	NO-HIT
12262_g	gi|169603792|ref|XP_001795317.1| hypothetical protein SNOG_04904 [Phaeosphaeria nodorum SN15] >gi|111066175|gb|EAT87295.1| hypothetical protein SNOG_04904 [Phaeosphaeria nodorum SN15]	NO-HIT	NO-HIT	NO-HIT	NO-HIT
12263_g	gi|302404563|ref|XP_003000119.1| conserved hypothetical protein [Verticillium alfalfae VaMs.102] >gi|261361301|gb|EEY23729.1| conserved hypothetical protein [Verticillium alfalfae VaMs.102]	NO-HIT	EthD domain	NO-HIT	NO-HIT
12266_g	gi|396463142|ref|XP_003836182.1| hypothetical protein LEMA_P055230.1 [Leptosphaeria maculans JN3] >gi|312212734|emb|CBX92817.1| hypothetical protein LEMA_P055230.1 [Leptosphaeria maculans JN3]	GO:0006810,hypothetical protein LEMA_P055230.1;GO:0016021;GO:0005215	Major intrinsic protein	NO-HIT	NO-HIT
12270_g	gi|169604366|ref|XP_001795604.1| hypothetical protein SNOG_05195 [Phaeosphaeria nodorum SN15] >gi|111066466|gb|EAT87586.1| hypothetical protein SNOG_05195 [Phaeosphaeria nodorum SN15]	NO-HIT	NO-HIT	NO-HIT	NO-HIT
12271_g	gi|169604364|ref|XP_001795603.1| hypothetical protein SNOG_05194 [Phaeosphaeria nodorum SN15] >gi|160706549|gb|EAT87585.2| hypothetical protein SNOG_05194 [Phaeosphaeria nodorum SN15]	GO:0016787,hypothetical protein SNOG_05194	GDSL-like Lipase/Acylhydrolase family	NO-HIT	NO-HIT
12272_g	NO-HIT	NO-HIT	NO-HIT	NO-HIT	NO-HIT
12273_g	gi|189196846|ref|XP_001934761.1| predicted protein [Pyrenophora tritici-repentis Pt-1C-BFP] >gi|187980640|gb|EDU47266.1| predicted protein [Pyrenophora tritici-repentis Pt-1C-BFP]	NO-HIT	NO-HIT	NO-HIT	NO-HIT
12275_g	gi|628302548|ref|XP_007739940.1| hypothetical protein A1O5_01131 [Cladophialophora psammophila CBS 110553] >gi|589994093|gb|EXJ76623.1| hypothetical protein A1O5_01131 [Cladophialophora psammophila CBS 110553]	NO-HIT	CHAT domain	NO-HIT	NO-HIT
12276_g	gi|628302564|ref|XP_007739942.1| hypothetical protein A1O5_01133 [Cladophialophora psammophila CBS 110553] >gi|589994095|gb|EXJ76625.1| hypothetical protein A1O5_01133 [Cladophialophora psammophila CBS 110553]	NO-HIT	NO-HIT	NO-HIT	NO-HIT
12277_g	gi|591439135|gb|EXL71844.1| hypothetical protein FOPG_12474 [Fusarium oxysporum f. sp. conglutinans race 2 54008]	NO-HIT	NO-HIT	NO-HIT	NO-HIT
12278_g	gi|629659875|ref|XP_007804546.1| hypothetical protein EPUS_07022 [Endocarpon pusillum Z07020] >gi|539432950|gb|ERF69766.1| hypothetical protein EPUS_07022 [Endocarpon pusillum Z07020]	NO-HIT	NO-HIT	NO-HIT	NO-HIT
1227_g	gi|189209804|ref|XP_001941234.1| aromatic amino acid aminotransferase 1 [Pyrenophora tritici-repentis Pt-1C-BFP] >gi|187977327|gb|EDU43953.1| aromatic amino acid aminotransferase 1 [Pyrenophora tritici-repentis Pt-1C-BFP]	GO:0030170,aromatic amino acid aminotransferase 1;GO:0009058;GO:0008483	NO-HIT	NO-HIT	NO-HIT
12280_g	NO-HIT	NO-HIT	NO-HIT	NO-HIT	NO-HIT
12281_g	gi|631245109|ref|XP_007917476.1| putative high affinity methionine permease protein [Togninia minima UCRPA7] >gi|500254080|gb|EON97722.1| putative high affinity methionine permease protein [Togninia minima UCRPA7]	NO-HIT	Amino acid permease	NO-HIT	NO-HIT
12282_g	gi|671181002|ref|XP_008730962.1| hypothetical protein G647_08429 [Cladophialophora carrionii CBS 160.54] >gi|565931086|gb|ETI20394.1| hypothetical protein G647_08429 [Cladophialophora carrionii CBS 160.54]	GO:0016491,fad fmn-containing protein	FAD binding domain	AA7	NO-HIT
12283_g	gi|452004098|gb|EMD96554.1| hypothetical protein COCHEDRAFT_1162354 [Bipolaris maydis C5] >gi|477583520|gb|ENI00618.1| hypothetical protein COCC4DRAFT_150344 [Bipolaris maydis ATCC 48331]	NO-HIT	Tannase and feruloyl esterase	CE1	NO-HIT
12284_g	gi|367047789|ref|XP_003654274.1| hypothetical protein THITE_2145189 [Thielavia terrestris NRRL 8126] >gi|347001537|gb|AEO67938.1| hypothetical protein THITE_2145189 [Thielavia terrestris NRRL 8126]	NO-HIT	FAD binding domain	AA7	NO-HIT
12286_g	gi|396461969|ref|XP_003835596.1| similar to short chain dehydrogenase/reductase SDR [Leptosphaeria maculans JN3] >gi|312212147|emb|CBX92231.1| similar to short chain dehydrogenase/reductase SDR [Leptosphaeria maculans JN3]	GO:0055114,short chain dehydrogenase reductase sdr;GO:0016491	short chain dehydrogenase	NO-HIT	NO-HIT
12288_g	gi|628196402|ref|XP_007709814.1| hypothetical protein COCCADRAFT_2973 [Bipolaris zeicola 26-R-13] >gi|576921675|gb|EUC35812.1| hypothetical protein COCCADRAFT_2973 [Bipolaris zeicola 26-R-13]	NO-HIT	NO-HIT	NO-HIT	NO-HIT
12289_g	gi|330932047|ref|XP_003303630.1| hypothetical protein PTT_15926 [Pyrenophora teres f. teres 0-1] >gi|311320254|gb|EFQ88285.1| hypothetical protein PTT_15926 [Pyrenophora teres f. teres 0-1]	GO:0020037,hypothetical protein PTT_15926;GO:0016705;GO:0004497;GO:0005506;GO:0009055;GO:0055114	Cytochrome P450	NO-HIT	NO-HIT
12294_g	NO-HIT	NO-HIT	NO-HIT	NO-HIT	NO-HIT
12296_g	NO-HIT	NO-HIT	NO-HIT	NO-HIT	NO-HIT
12297_g	gi|682274499|gb|KFX97426.1| hypothetical protein O988_04872 [Pseudogymnoascus pannorum VKM F-3808]	GO:0016740,phosphotransferase enzyme family protein	NO-HIT	NO-HIT	NO-HIT
12299_g	gi|477588487|gb|ENI05566.1| hypothetical protein COCC4DRAFT_102584, partial [Bipolaris maydis ATCC 48331]	NO-HIT	NO-HIT	NO-HIT	NO-HIT
1229_g	gi|596698864|ref|XP_007282173.1| short-chain dehydrogenase reductase family [Colletotrichum gloeosporioides Nara gc5] >gi|429853735|gb|ELA28791.1| short-chain dehydrogenase reductase family [Colletotrichum gloeosporioides Nara gc5]	GO:0055114,short-chain dehydrogenase reductase family;GO:0016491	short chain dehydrogenase	NO-HIT	NO-HIT
12300_g	gi|701767860|gb|KGQ03318.1| Choline transport protein [Beauveria bassiana D1-5]	NO-HIT	Amino acid permease	NO-HIT	NO-HIT
12301_g	gi|748556953|dbj|GAM37293.1| hypothetical protein TCE0_023f07099 [Talaromyces cellulolyticus]	NO-HIT	Acetyltransferase (GNAT) family	NO-HIT	NO-HIT
12304_g	gi|628074593|ref|XP_007701950.1| hypothetical protein COCSADRAFT_191810 [Bipolaris sorokiniana ND90Pr] >gi|451849319|gb|EMD62623.1| hypothetical protein COCSADRAFT_191810 [Bipolaris sorokiniana ND90Pr]	NO-HIT	NO-HIT	NO-HIT	NO-HIT
12305_g	gi|330912913|ref|XP_003296118.1| hypothetical protein PTT_04931 [Pyrenophora teres f. teres 0-1] >gi|311331990|gb|EFQ95780.1| hypothetical protein PTT_04931 [Pyrenophora teres f. teres 0-1]	GO:0016021,hypothetical protein PTT_04931	His Kinase A (phospho-acceptor) domain	NO-HIT	NO-HIT
12307_g	gi|330940585|ref|XP_003305964.1| hypothetical protein PTT_18959 [Pyrenophora teres f. teres 0-1] >gi|311316770|gb|EFQ85936.1| hypothetical protein PTT_18959 [Pyrenophora teres f. teres 0-1]	NO-HIT	NO-HIT	NO-HIT	NO-HIT
1230_g	gi|656914682|gb|KEF60262.1| hypothetical protein A1O9_05112 [Exophiala aquamarina CBS 119918]	GO:0050660,cyclohexanone monooxygenase;GO:0004499;GO:0055114;GO:0050661;EC:1.14.13.8	Pyridine nucleotide-disulphide oxidoreductase	NO-HIT	NO-HIT
12310_g	gi|631392192|ref|XP_007930476.1| hypothetical protein MYCFIDRAFT_22229, partial [Pseudocercospora fijiensis CIRAD86] >gi|452978965|gb|EME78728.1| hypothetical protein MYCFIDRAFT_22229, partial [Pseudocercospora fijiensis CIRAD86]	NO-HIT	Protein of unknown function (DUF3176)	NO-HIT	NO-HIT
12312_g	gi|169604320|ref|XP_001795581.1| hypothetical protein SNOG_05171 [Phaeosphaeria nodorum SN15] >gi|111066442|gb|EAT87562.1| hypothetical protein SNOG_05171 [Phaeosphaeria nodorum SN15]	GO:0006468,hypothetical protein SNOG_05171;GO:0005524;GO:0004674;EC:2.7.11	Protein kinase domain	NO-HIT	NO-HIT
12315_g	gi|330919557|ref|XP_003298666.1| hypothetical protein PTT_09440 [Pyrenophora teres f. teres 0-1] >gi|311328041|gb|EFQ93245.1| hypothetical protein PTT_09440 [Pyrenophora teres f. teres 0-1]	NO-HIT	Ankyrin repeats (many copies)	NO-HIT	NO-HIT
12316_g	gi|330919559|ref|XP_003298667.1| hypothetical protein PTT_09441 [Pyrenophora teres f. teres 0-1] >gi|311328042|gb|EFQ93246.1| hypothetical protein PTT_09441 [Pyrenophora teres f. teres 0-1]	GO:0030246,glycoside hydrolase family 94 protein;GO:0005975;GO:0003824	Glycosyltransferase family 36	GH94	NO-HIT
12317_g	gi|627830161|ref|XP_007686535.1| hypothetical protein COCMIDRAFT_4069 [Bipolaris oryzae ATCC 44560] >gi|576933398|gb|EUC46925.1| hypothetical protein COCMIDRAFT_4069 [Bipolaris oryzae ATCC 44560]	NO-HIT	NO-HIT	NO-HIT	NO-HIT
12319_g	gi|396461497|ref|XP_003835360.1| hypothetical protein LEMA_P047010.1 [Leptosphaeria maculans JN3] >gi|312211911|emb|CBX91995.1| hypothetical protein LEMA_P047010.1 [Leptosphaeria maculans JN3]	NO-HIT	NO-HIT	NO-HIT	NO-HIT
12321_g	NO-HIT	NO-HIT	NO-HIT	NO-HIT	NO-HIT
12323_g	gi|627830373|ref|XP_007686600.1| hypothetical protein COCMIDRAFT_91631 [Bipolaris oryzae ATCC 44560] >gi|576933408|gb|EUC46935.1| hypothetical protein COCMIDRAFT_91631 [Bipolaris oryzae ATCC 44560]	NO-HIT	Major Facilitator Superfamily	NO-HIT	NO-HIT
12324_g	gi|578493813|gb|EUN31203.1| hypothetical protein COCVIDRAFT_88474 [Bipolaris victoriae FI3]	NO-HIT	tRNA synthetases class I (M)	NO-HIT	NO-HIT
1232_g	gi|302884499|ref|XP_003041145.1| hypothetical protein NECHADRAFT_97054 [Nectria haematococca mpVI 77-13-4] >gi|256722042|gb|EEU35432.1| hypothetical protein NECHADRAFT_97054 [Nectria haematococca mpVI 77-13-4]	GO:0008152,short chain dehydrogenase reductase	short chain dehydrogenase	NO-HIT	NO-HIT
12331_g	gi|169603678|ref|XP_001795260.1| hypothetical protein SNOG_04847 [Phaeosphaeria nodorum SN15] >gi|111066118|gb|EAT87238.1| hypothetical protein SNOG_04847 [Phaeosphaeria nodorum SN15]	GO:0055085,mfs general substrate transporter protein;GO:0016021	Major Facilitator Superfamily	NO-HIT	NO-HIT
12332_g	gi|627916579|ref|XP_007691719.1| hypothetical protein COCMIDRAFT_105267 [Bipolaris oryzae ATCC 44560] >gi|628231909|ref|XP_007716523.1| hypothetical protein COCCADRAFT_40415 [Bipolaris zeicola 26-R-13] >gi|452004195|gb|EMD96651.1| hypothetical protein COCHEDRAFT_1162555 [Bipolaris maydis C5] >gi|477581659|gb|ENH98783.1| hypothetical protein COCC4DRAFT_182370 [Bipolaris maydis ATCC 48331] >gi|5769…	NO-HIT	PRELI-like family	NO-HIT	NO-HIT
12333_g	gi|169603672|ref|XP_001795257.1| hypothetical protein SNOG_04844 [Phaeosphaeria nodorum SN15] >gi|160706433|gb|EAT87235.2| hypothetical protein SNOG_04844 [Phaeosphaeria nodorum SN15]	GO:0005634,myg1 protein;GO:0005737	Uncharacterised protein family (UPF0160)	NO-HIT	NO-HIT
12338_g	gi|629642412|ref|XP_007789060.1| putative saf domain-containing protein [Eutypa lata UCREL1] >gi|471573810|gb|EMR71856.1| putative saf domain-containing protein [Eutypa lata UCREL1]	NO-HIT	NO-HIT	GH109	NO-HIT
1233_g	gi|169599807|ref|XP_001793326.1| hypothetical protein SNOG_02729 [Phaeosphaeria nodorum SN15] >gi|111068340|gb|EAT89460.1| hypothetical protein SNOG_02729 [Phaeosphaeria nodorum SN15]	NO-HIT	Domain of unknown function (DUF3328)	NO-HIT	NO-HIT
12341_g	gi|628231937|ref|XP_007716527.1| hypothetical protein COCCADRAFT_40418 [Bipolaris zeicola 26-R-13] >gi|576914844|gb|EUC29175.1| hypothetical protein COCCADRAFT_40418 [Bipolaris zeicola 26-R-13] >gi|578491653|gb|EUN29058.1| hypothetical protein COCVIDRAFT_35958 [Bipolaris victoriae FI3]	NO-HIT	Putative amidotransferase	NO-HIT	NO-HIT
12342_g	gi|578491652|gb|EUN29057.1| hypothetical protein COCVIDRAFT_93812 [Bipolaris victoriae FI3]	NO-HIT	NO-HIT	NO-HIT	NO-HIT
12343_g	gi|330913156|ref|XP_003296207.1| hypothetical protein PTT_05424 [Pyrenophora teres f. teres 0-1] >gi|311331841|gb|EFQ95696.1| hypothetical protein PTT_05424 [Pyrenophora teres f. teres 0-1]	NO-HIT	Putative oxalocrotonate tautomerase enzyme	NO-HIT	NO-HIT
12344_g	gi|396461709|ref|XP_003835466.1| similar to NmrA-like family protein [Leptosphaeria maculans JN3] >gi|312212017|emb|CBX92101.1| similar to NmrA-like family protein [Leptosphaeria maculans JN3]	NO-HIT	NmrA-like family	NO-HIT	NO-HIT
12347_g	gi|189195788|ref|XP_001934232.1| conserved hypothetical protein [Pyrenophora tritici-repentis Pt-1C-BFP] >gi|187980111|gb|EDU46737.1| conserved hypothetical protein [Pyrenophora tritici-repentis Pt-1C-BFP]	GO:0016021,transmembrane protein 167 precursor	Protein of unknown function (DUF1242)	NO-HIT	NO-HIT
12349_g	gi|169603700|ref|XP_001795271.1| hypothetical protein SNOG_04858 [Phaeosphaeria nodorum SN15] >gi|121925670|sp|Q0UTQ6.1|EIF3F_PHANO RecName: Full=Eukaryotic translation initiation factor 3 subunit F; Short=eIF3f [Phaeosphaeria nodorum SN15] >gi|111066129|gb|EAT87249.1| hypothetical protein SNOG_04858 [Phaeosphaeria nodorum SN15]	GO:0005852,eukaryotic translation initiation factor 3 subunit f;GO:0016282;GO:0033290;GO:0006446;GO:0001731;GO:0003743	JAB1/Mov34/MPN/PAD-1 ubiquitin protease	NO-HIT	NO-HIT
1234_g	NO-HIT	NO-HIT	NO-HIT	NO-HIT	NO-HIT
12351_g	gi|317035613|ref|XP_001396699.2| iron-sulfur cluster-binding protein [Aspergillus niger CBS 513.88]	NO-HIT	Rieske [2Fe-2S] domain	NO-HIT	NO-HIT
12352_g	gi|407919107|gb|EKG12362.1| Rieske [Macrophomina phaseolina MS6]	GO:0008152,Rieske;GO:0005488	Ring hydroxylating alpha subunit (catalytic domain)	NO-HIT	NO-HIT
12354_g	gi|396461297|ref|XP_003835260.1| hypothetical protein LEMA_P046010.1 [Leptosphaeria maculans JN3] >gi|312211811|emb|CBX91895.1| hypothetical protein LEMA_P046010.1 [Leptosphaeria maculans JN3]	NO-HIT	NO-HIT	NO-HIT	NO-HIT
12355_g	gi|330912923|ref|XP_003296123.1| hypothetical protein PTT_04936 [Pyrenophora teres f. teres 0-1] >gi|311331995|gb|EFQ95785.1| hypothetical protein PTT_04936 [Pyrenophora teres f. teres 0-1]	GO:0055114,3-oxoacyl-(acyl-carrier-protein) reductase 1;GO:0016491	short chain dehydrogenase	NO-HIT	NO-HIT
12359_g	NO-HIT	NO-HIT	NO-HIT	NO-HIT	NO-HIT
1235_g	gi|169599801|ref|XP_001793323.1| hypothetical protein SNOG_02726 [Phaeosphaeria nodorum SN15] >gi|160705327|gb|EAT89457.2| hypothetical protein SNOG_02726 [Phaeosphaeria nodorum SN15]	NO-HIT	NO-HIT	NO-HIT	NO-HIT
12360_g	gi|330919547|ref|XP_003298661.1| hypothetical protein PTT_09435 [Pyrenophora teres f. teres 0-1] >gi|311328036|gb|EFQ93240.1| hypothetical protein PTT_09435 [Pyrenophora teres f. teres 0-1]	NO-HIT	Methyltransferase domain	NO-HIT	NO-HIT
12366_g	gi|396461637|ref|XP_003835430.1| similar to ATP-dependent RNA helicase DOB1 [Leptosphaeria maculans JN3] >gi|312211981|emb|CBX92065.1| similar to ATP-dependent RNA helicase DOB1 [Leptosphaeria maculans JN3]	GO:0003676,atp-dependent rna helicase dob1;GO:0005524;GO:0008026	DEAD/DEAH box helicase	NO-HIT	NO-HIT
12368_g	NO-HIT	NO-HIT	NO-HIT	NO-HIT	NO-HIT
12369_g	gi|330921555|ref|XP_003299470.1| hypothetical protein PTT_10469 [Pyrenophora teres f. teres 0-1] >gi|311326845|gb|EFQ92439.1| hypothetical protein PTT_10469 [Pyrenophora teres f. teres 0-1]	GO:0006633,hypothetical protein PTT_10469;GO:0016021;GO:0016705;GO:0055114	SUR7/PalI family	NO-HIT	NO-HIT
1236_g	gi|656912312|gb|KEF57894.1| hypothetical protein A1O9_05815 [Exophiala aquamarina CBS 119918]	NO-HIT	NO-HIT	NO-HIT	NO-HIT
12370_g	gi|396461583|ref|XP_003835403.1| hypothetical protein LEMA_P047440.1 [Leptosphaeria maculans JN3] >gi|312211954|emb|CBX92038.1| hypothetical protein LEMA_P047440.1 [Leptosphaeria maculans JN3]	GO:0046872,fungal specific transcription factor domain containing protein;GO:0006355;GO:0006351	Fungal specific transcription factor domain	NO-HIT	NO-HIT
12371_g	gi|396461571|ref|XP_003835397.1| hypothetical protein LEMA_P047380.1 [Leptosphaeria maculans JN3] >gi|312211948|emb|CBX92032.1| hypothetical protein LEMA_P047380.1 [Leptosphaeria maculans JN3]	NO-HIT	Pyridine nucleotide-disulphide oxidoreductase	NO-HIT	NO-HIT
12372_g	gi|396461569|ref|XP_003835396.1| similar to cellobiose dehydrogenase [Leptosphaeria maculans JN3] >gi|312211947|emb|CBX92031.1| similar to cellobiose dehydrogenase [Leptosphaeria maculans JN3]	GO:0030246,cellobiose dehydrogenase;GO:0016901;GO:0048038;GO:0016052	NO-HIT	NO-HIT	NO-HIT
12374_g	gi|169604126|ref|XP_001795484.1| hypothetical protein SNOG_05073 [Phaeosphaeria nodorum SN15] >gi|111066344|gb|EAT87464.1| hypothetical protein SNOG_05073 [Phaeosphaeria nodorum SN15]	GO:0006357,fungal specific transcription;GO:0008270;GO:0000981;GO:0003677;GO:0005634;GO:0006366	Fungal specific transcription factor domain	NO-HIT	NO-HIT
12377_g	gi|636579441|ref|XP_008021059.1| hypothetical protein SETTUDRAFT_162629 [Setosphaeria turcica Et28A] >gi|482815469|gb|EOA92144.1| hypothetical protein SETTUDRAFT_162629 [Setosphaeria turcica Et28A]	NO-HIT	Mitochondrial ribosomal protein S25	NO-HIT	NO-HIT
12379_g	gi|396461605|ref|XP_003835414.1| similar to acyl-CoA dehydrogenase [Leptosphaeria maculans JN3] >gi|312211965|emb|CBX92049.1| similar to acyl-CoA dehydrogenase [Leptosphaeria maculans JN3]	GO:0050660,acyl- dehydrogenase;GO:0003995;GO:0055114;EC:1.3.99.3	Acyl-CoA dehydrogenase, N-terminal domain	NO-HIT	NO-HIT
12388_g	gi|628296142|ref|XP_007739295.1| homoserine O-acetyltransferase [Cladophialophora psammophila CBS 110553] >gi|589993448|gb|EXJ75978.1| homoserine O-acetyltransferase [Cladophialophora psammophila CBS 110553]	NO-HIT	NO-HIT	NO-HIT	gnl|BL_ORD_ID|14454 sp|Q06736|MET2_SACPS Homoserine O-acetyltransferase OS=Saccharomyces pastorianus GN=MET2 PE=3 SV=1
12391_g	gi|396477417|ref|XP_003840262.1| hypothetical protein LEMA_P099140.1 [Leptosphaeria maculans JN3] >gi|312216834|emb|CBX96783.1| hypothetical protein LEMA_P099140.1 [Leptosphaeria maculans JN3]	GO:0019829,plasma membrane atpase 1;GO:0016021;GO:0046872;GO:0006754;GO:0006812;GO:0006200;GO:0005524	Cation transporter/ATPase, N-terminus	NO-HIT	gnl|BL_ORD_ID|18508 sp|P05030|PMA1_YEAST Plasma membrane ATPase 1 OS=Saccharomyces cerevisiae (strain ATCC 204508 / S288c) GN=PMA1 PE=1 SV=2
12392_g	NO-HIT	NO-HIT	NO-HIT	NO-HIT	NO-HIT
12396_g	gi|396477478|ref|XP_003840277.1| similar to MFS multidrug transporter [Leptosphaeria maculans JN3] >gi|312216849|emb|CBX96798.1| similar to MFS multidrug transporter [Leptosphaeria maculans JN3]	GO:0055085,mfs multidrug transporter;GO:0016021	Major Facilitator Superfamily	NO-HIT	gnl|BL_ORD_ID|29548 sp|G2TRN8|YI74_SCHPO Putative uncharacterized transporter C977.04 OS=Schizosaccharomyces pombe (strain 972 / ATCC 24843) GN=SPAC977.04 PE=5 SV=1
12398_g	gi|578494978|gb|EUN32362.1| hypothetical protein COCVIDRAFT_85608 [Bipolaris victoriae FI3]	NO-HIT	Bacterial low temperature requirement A protein (LtrA)	NO-HIT	NO-HIT
12399_g	gi|396477470|ref|XP_003840275.1| hypothetical protein LEMA_P099270.1 [Leptosphaeria maculans JN3] >gi|312216847|emb|CBX96796.1| hypothetical protein LEMA_P099270.1 [Leptosphaeria maculans JN3]	NO-HIT	NO-HIT	NO-HIT	NO-HIT
1239_g	gi|189209996|ref|XP_001941330.1| conserved hypothetical protein [Pyrenophora tritici-repentis Pt-1C-BFP] >gi|187977423|gb|EDU44049.1| conserved hypothetical protein [Pyrenophora tritici-repentis Pt-1C-BFP]	GO:0015031,conserved hypothetical protein;GO:0016020;GO:0007030	COG (conserved oligomeric Golgi) complex component, COG2	NO-HIT	NO-HIT
123_g	gi|636592441|ref|XP_008027559.1| hypothetical protein SETTUDRAFT_179630 [Setosphaeria turcica Et28A] >gi|482808145|gb|EOA85078.1| hypothetical protein SETTUDRAFT_179630 [Setosphaeria turcica Et28A]	NO-HIT	RNA polymerase beta subunit	NO-HIT	NO-HIT
12400_g	gi|396477466|ref|XP_003840274.1| hypothetical protein LEMA_P099260.1 [Leptosphaeria maculans JN3] >gi|312216846|emb|CBX96795.1| hypothetical protein LEMA_P099260.1 [Leptosphaeria maculans JN3]	GO:0042773,nadh-ubiquinone oxidoreductase 75 kda mitochondrial precursor;GO:0016020;GO:0009055;GO:0051536;GO:0008137;EC:1.6.5.3	2Fe-2S iron-sulfur cluster binding domain	NO-HIT	gnl|BL_ORD_ID|16200 sp|P24918|NDUS1_NEUCR NADH-ubiquinone oxidoreductase 78 kDa subunit, mitochondrial OS=Neurospora crassa (strain ATCC 24698 / 74-OR23-1A / CBS 708.71 / DSM 1257 / FGSC 987) GN=nuo78 PE=1 SV=2
12402_g	gi|396477458|ref|XP_003840272.1| similar to nudix family hydrolase [Leptosphaeria maculans JN3] >gi|312216844|emb|CBX96793.1| similar to nudix family hydrolase [Leptosphaeria maculans JN3]	GO:0016787,nudix family hydrolase	NUDIX domain	NO-HIT	gnl|BL_ORD_ID|28729 sp|O13717|YDZA_SCHPO Uncharacterized protein C14C4.10c OS=Schizosaccharomyces pombe (strain 972 / ATCC 24843) GN=SPAC14C4.10c PE=3 SV=1
12416_g	gi|189194960|ref|XP_001933818.1| aldo-keto reductase family 1 member C13 [Pyrenophora tritici-repentis Pt-1C-BFP] >gi|187979697|gb|EDU46323.1| aldo-keto reductase family 1 member C13 [Pyrenophora tritici-repentis Pt-1C-BFP]	GO:0055114,aldo-keto reductase family 1 member c13;GO:0016491	Aldo/keto reductase family	NO-HIT	gnl|BL_ORD_ID|11169 sp|O13848|I3ACR_SCHPO NAD/NADP-dependent indole-3-acetaldehyde reductase OS=Schizosaccharomyces pombe (strain 972 / ATCC 24843) GN=SPAC19G12.09 PE=1 SV=1
12417_g	gi|169597951|ref|XP_001792399.1| hypothetical protein SNOG_01771 [Phaeosphaeria nodorum SN15] >gi|160707627|gb|EAT91420.2| hypothetical protein SNOG_01771 [Phaeosphaeria nodorum SN15]	GO:0019829,plasma membrane atpase;GO:0016021;GO:0046872;GO:0006754;GO:0006812;GO:0006200;GO:0005524	Cation transporter/ATPase, N-terminus	NO-HIT	gnl|BL_ORD_ID|18503 sp|Q07421|PMA1_AJECA Plasma membrane ATPase OS=Ajellomyces capsulatus GN=PMA1 PE=3 SV=1
1241_g	gi|330930535|ref|XP_003303072.1| hypothetical protein PTT_15108 [Pyrenophora teres f. teres 0-1] >gi|311321196|gb|EFQ88828.1| hypothetical protein PTT_15108 [Pyrenophora teres f. teres 0-1]	GO:0004124,hypothetical protein PTT_15108;GO:0006535;GO:0016740;EC:2.5.1.47	Pyridoxal-phosphate dependent enzyme	NO-HIT	NO-HIT
12423_g	gi|396477546|ref|XP_003840295.1| hypothetical protein LEMA_P099470.1 [Leptosphaeria maculans JN3] >gi|312216867|emb|CBX96816.1| hypothetical protein LEMA_P099470.1 [Leptosphaeria maculans JN3]	GO:0016021,hypothetical protein LEMA_P099470.1	Hypoxia induced protein conserved region	NO-HIT	gnl|BL_ORD_ID|20033 sp|Q9P3B2|RCF2_SCHPO Respiratory supercomplex factor 2 homolog C1565.01 OS=Schizosaccharomyces pombe (strain 972 / ATCC 24843) GN=rcf2 PE=3 SV=1
12428_g	gi|578488761|gb|EUN26201.1| hypothetical protein COCVIDRAFT_101385 [Bipolaris victoriae FI3]	NO-HIT	NO-HIT	NO-HIT	NO-HIT
12432_g	NO-HIT	NO-HIT	NO-HIT	NO-HIT	NO-HIT
12433_g	NO-HIT	NO-HIT	NO-HIT	NO-HIT	NO-HIT
12435_g	gi|629670861|ref|XP_007797376.1| putative fad dependent oxidoreductase superfamily protein [Eutypa lata UCREL1] >gi|471561857|gb|EMR63524.1| putative fad dependent oxidoreductase superfamily protein [Eutypa lata UCREL1]	NO-HIT	FAD dependent oxidoreductase	NO-HIT	NO-HIT
1243_g	gi|396492223|ref|XP_003843745.1| hypothetical protein LEMA_P013960.1 [Leptosphaeria maculans JN3] >gi|312220325|emb|CBY00266.1| hypothetical protein LEMA_P013960.1 [Leptosphaeria maculans JN3]	GO:0006486,glycosyltransferase family 71 protein	Mannosyltransferase putative	GT71	NO-HIT
12444_g	gi|169603471|ref|XP_001795157.1| hypothetical protein SNOG_04745 [Phaeosphaeria nodorum SN15] >gi|111067385|gb|EAT88505.1| hypothetical protein SNOG_04745 [Phaeosphaeria nodorum SN15]	NO-HIT	NO-HIT	NO-HIT	NO-HIT
12446_g	gi|169597711|ref|XP_001792279.1| hypothetical protein SNOG_01643 [Phaeosphaeria nodorum SN15] >gi|160707575|gb|EAT91292.2| hypothetical protein SNOG_01643 [Phaeosphaeria nodorum SN15]	NO-HIT	NO-HIT	NO-HIT	NO-HIT
12447_g	gi|189195030|ref|XP_001933853.1| conserved hypothetical protein [Pyrenophora tritici-repentis Pt-1C-BFP] >gi|187979732|gb|EDU46358.1| conserved hypothetical protein [Pyrenophora tritici-repentis Pt-1C-BFP]	NO-HIT	Phytanoyl-CoA dioxygenase (PhyH)	NO-HIT	NO-HIT
1244_g	gi|169624527|ref|XP_001805669.1| hypothetical protein SNOG_15524 [Phaeosphaeria nodorum SN15] >gi|160705191|gb|EAT77189.2| hypothetical protein SNOG_15524 [Phaeosphaeria nodorum SN15]	GO:0008270,rna binding protein;GO:0003676;GO:0000166	Zn-finger in Ran binding protein and others	NO-HIT	NO-HIT
12452_g	gi|636585093|ref|XP_008023885.1| hypothetical protein SETTUDRAFT_160357 [Setosphaeria turcica Et28A] >gi|482811729|gb|EOA88474.1| hypothetical protein SETTUDRAFT_160357 [Setosphaeria turcica Et28A]	NO-HIT	NO-HIT	NO-HIT	NO-HIT
12454_g	gi|330923313|ref|XP_003300194.1| hypothetical protein PTT_11362 [Pyrenophora teres f. teres 0-1] >gi|311325817|gb|EFQ91721.1| hypothetical protein PTT_11362 [Pyrenophora teres f. teres 0-1]	NO-HIT	Mannose-6-phosphate receptor	NO-HIT	gnl|BL_ORD_ID|30455 sp|O59745|YN29_SCHPO Putative mannose 6-phosphate receptor-like protein C530.09c OS=Schizosaccharomyces pombe (strain 972 / ATCC 24843) GN=SPBC530.09c PE=3 SV=1
12457_g	gi|636584761|ref|XP_008023719.1| hypothetical protein SETTUDRAFT_27403 [Setosphaeria turcica Et28A] >gi|482811853|gb|EOA88598.1| hypothetical protein SETTUDRAFT_27403 [Setosphaeria turcica Et28A]	NO-HIT	NO-HIT	NO-HIT	NO-HIT
12459_g	gi|396490199|ref|XP_003843279.1| hypothetical protein LEMA_P073890.1 [Leptosphaeria maculans JN3] >gi|312219858|emb|CBX99800.1| hypothetical protein LEMA_P073890.1 [Leptosphaeria maculans JN3]	GO:0046872,hypothetical protein LEMA_P073890.1	NACHT domain	NO-HIT	gnl|BL_ORD_ID|30544 sp|Q08465|YNG1_YEAST Protein YNG1 OS=Saccharomyces cerevisiae (strain ATCC 204508 / S288c) GN=YNG1 PE=1 SV=1
1245_g	NO-HIT	NO-HIT	NO-HIT	NO-HIT	NO-HIT
12462_g	gi|627797035|ref|XP_007671865.1| hypothetical protein BAUCODRAFT_59422, partial [Baudoinia compniacensis UAMH 10762] >gi|449304674|gb|EMD00681.1| hypothetical protein BAUCODRAFT_59422, partial [Baudoinia compniacensis UAMH 10762]	NO-HIT	Patatin-like phospholipase	NO-HIT	NO-HIT
12463_g	gi|396477405|ref|XP_003840259.1| hypothetical protein LEMA_P099110.1 [Leptosphaeria maculans JN3] >gi|312216831|emb|CBX96780.1| hypothetical protein LEMA_P099110.1 [Leptosphaeria maculans JN3]	NO-HIT	NO-HIT	NO-HIT	gnl|BL_ORD_ID|9620 sp|P25370|GFD2_YEAST Good for full DBP5 activity protein 2 OS=Saccharomyces cerevisiae (strain ATCC 204508 / S288c) GN=GFD2 PE=4 SV=1
12470_g	NO-HIT	NO-HIT	NO-HIT	NO-HIT	NO-HIT
12471_g	NO-HIT	NO-HIT	NO-HIT	NO-HIT	NO-HIT
12472_g	gi|636585323|ref|XP_008024000.1| hypothetical protein SETTUDRAFT_149342 [Setosphaeria turcica Et28A] >gi|482811882|gb|EOA88627.1| hypothetical protein SETTUDRAFT_149342 [Setosphaeria turcica Et28A]	NO-HIT	Type I phosphodiesterase / nucleotide pyrophosphatase	NO-HIT	gnl|BL_ORD_ID|9921 sp|Q07830|GPI13_YEAST GPI ethanolamine phosphate transferase 3 OS=Saccharomyces cerevisiae (strain ATCC 204508 / S288c) GN=GPI13 PE=1 SV=1
12474_g	NO-HIT	NO-HIT	NO-HIT	NO-HIT	NO-HIT
12476_g	gi|330916340|ref|XP_003297382.1| hypothetical protein PTT_07766 [Pyrenophora teres f. teres 0-1] >gi|311329962|gb|EFQ94517.1| hypothetical protein PTT_07766 [Pyrenophora teres f. teres 0-1]	NO-HIT	Cysteine-rich secretory protein family	NO-HIT	gnl|BL_ORD_ID|22440 sp|P35794|SC7_SCHCO Fruiting body protein SC7 OS=Schizophyllum commune GN=SC7 PE=2 SV=1
12479_g	NO-HIT	NO-HIT	NO-HIT	NO-HIT	NO-HIT
12483_g	gi|636585341|ref|XP_008024009.1| hypothetical protein SETTUDRAFT_149369 [Setosphaeria turcica Et28A] >gi|482811894|gb|EOA88639.1| hypothetical protein SETTUDRAFT_149369 [Setosphaeria turcica Et28A]	NO-HIT	NO-HIT	NO-HIT	NO-HIT
12485_g	NO-HIT	NO-HIT	NO-HIT	NO-HIT	NO-HIT
12486_g	gi|636584775|ref|XP_008023726.1| hypothetical protein SETTUDRAFT_27449 [Setosphaeria turcica Et28A] >gi|482811900|gb|EOA88645.1| hypothetical protein SETTUDRAFT_27449 [Setosphaeria turcica Et28A]	GO:0055085,hypothetical protein SETTUDRAFT_27449;GO:0016021	Major Facilitator Superfamily	NO-HIT	gnl|BL_ORD_ID|19777 sp|P40475|QDR1_YEAST Quinidine resistance protein 1 OS=Saccharomyces cerevisiae (strain ATCC 204508 / S288c) GN=QDR1 PE=1 SV=1
12490_g	gi|636584885|ref|XP_008023781.1| hypothetical protein SETTUDRAFT_46837 [Setosphaeria turcica Et28A] >gi|482811901|gb|EOA88646.1| hypothetical protein SETTUDRAFT_46837 [Setosphaeria turcica Et28A]	NO-HIT	Protein of unknown function (DUF3684)	NO-HIT	gnl|BL_ORD_ID|11055 sp|P46598|HSP90_CANAL Heat shock protein 90 homolog OS=Candida albicans (strain SC5314 / ATCC MYA-2876) GN=HSP90 PE=1 SV=1
12492_g	gi|751346879|gb|KIL84601.1| hypothetical protein FAVG1_12127 [Fusarium avenaceum]	NO-HIT	NO-HIT	NO-HIT	NO-HIT
12494_g	gi|615398289|ref|XP_007579425.1| hypothetical protein UCRNP2_97 [Neofusicoccum parvum UCRNP2] >gi|485929842|gb|EOD53121.1| hypothetical protein UCRNP2_97 [Neofusicoccum parvum UCRNP2]	NO-HIT	NO-HIT	NO-HIT	NO-HIT
12496_g	NO-HIT	NO-HIT	NO-HIT	NO-HIT	NO-HIT
12498_g	gi|751748677|gb|KIM96862.1| hypothetical protein OIDMADRAFT_68677, partial [Oidiodendron maius Zn]	NO-HIT	NO-HIT	NO-HIT	gnl|BL_ORD_ID|10627 sp|Q00808|HETE1_PODAS Vegetative incompatibility protein HET-E-1 OS=Podospora anserina GN=HET-E1 PE=3 SV=1
12499_g	gi|367051136|ref|XP_003655947.1| hypothetical protein THITE_2146577 [Thielavia terrestris NRRL 8126] >gi|347003211|gb|AEO69611.1| hypothetical protein THITE_2146577 [Thielavia terrestris NRRL 8126]	NO-HIT	NO-HIT	NO-HIT	NO-HIT
12500_g	gi|396464840|ref|XP_003837028.1| predicted protein [Leptosphaeria maculans JN3] >gi|312213586|emb|CBX93588.1| predicted protein [Leptosphaeria maculans JN3]	GO:0006260,predicted protein;GO:0000808;GO:0005634	Putative cyclase	NO-HIT	NO-HIT
12504_g	gi|628084710|ref|XP_007704205.1| hypothetical protein COCSADRAFT_151099 [Bipolaris sorokiniana ND90Pr] >gi|451846618|gb|EMD59927.1| hypothetical protein COCSADRAFT_151099 [Bipolaris sorokiniana ND90Pr]	NO-HIT	Major Facilitator Superfamily	NO-HIT	NO-HIT
12507_g	gi|169605071|ref|XP_001795956.1| hypothetical protein SNOG_05551 [Phaeosphaeria nodorum SN15] >gi|160706702|gb|EAT86615.2| hypothetical protein SNOG_05551 [Phaeosphaeria nodorum SN15]	NO-HIT	Uncharacterized ACR, YdiU/UPF0061 family	NO-HIT	gnl|BL_ORD_ID|28775 sp|O13890|YE35_SCHPO UPF0061 protein C20G4.05c OS=Schizosaccharomyces pombe (strain 972 / ATCC 24843) GN=SPAC20G4.05c PE=3 SV=1
12509_g	gi|169605077|ref|XP_001795959.1| hypothetical protein SNOG_05554 [Phaeosphaeria nodorum SN15] >gi|111065498|gb|EAT86618.1| hypothetical protein SNOG_05554 [Phaeosphaeria nodorum SN15]	GO:0000062,hypothetical protein SNOG_05554	Acyl CoA binding protein	NO-HIT	gnl|BL_ORD_ID|2373 sp|C4R8D7|ATG37_PICPG Autophagy-related protein 37 OS=Komagataella pastoris (strain GS115 / ATCC 20864) GN=PAS_chr4_0602 PE=1 SV=1
1250_g	NO-HIT	NO-HIT	NO-HIT	NO-HIT	NO-HIT
12511_g	gi|396489033|ref|XP_003843004.1| similar to C-3 sterol dehydrogenase/C-4 decarboxylase [Leptosphaeria maculans JN3] >gi|312219582|emb|CBX99525.1| similar to C-3 sterol dehydrogenase/C-4 decarboxylase [Leptosphaeria maculans JN3]	NO-HIT	3-beta hydroxysteroid dehydrogenase/isomerase family	NO-HIT	gnl|BL_ORD_ID|8105 sp|O43050|ERG26_SCHPO Sterol-4-alpha-carboxylate 3-dehydrogenase, decarboxylating OS=Schizosaccharomyces pombe (strain 972 / ATCC 24843) GN=erg26 PE=3 SV=1
12514_g	gi|636751963|ref|XP_008078155.1| heterokaryon incompatibility protein [Glarea lozoyensis ATCC 20868] >gi|512206348|gb|EPE35168.1| heterokaryon incompatibility protein [Glarea lozoyensis ATCC 20868]	NO-HIT	Heterokaryon incompatibility protein (HET)	NO-HIT	gnl|BL_ORD_ID|10626 sp|Q9UV10|HET6_NEUCR Heterokaryon incompatibility protein 6, OR allele OS=Neurospora crassa (strain ATCC 24698 / 74-OR23-1A / CBS 708.71 / DSM 1257 / FGSC 987) GN=het-6 PE=4 SV=1
12516_g	gi|472245906|gb|EMR90462.1| hypothetical protein BcDW1_885 [Botrytis cinerea BcDW1]	NO-HIT	NO-HIT	NO-HIT	NO-HIT
12517_g	gi|751728866|gb|KIM77195.1| hypothetical protein PILCRDRAFT_825548 [Piloderma croceum F 1598]	NO-HIT	GMC oxidoreductase	AA3	NO-HIT
12519_g	gi|590048917|gb|EXK76441.1| hypothetical protein FOQG_18819 [Fusarium oxysporum f. sp. raphani 54005]	NO-HIT	Alpha/beta hydrolase family	NO-HIT	NO-HIT
1251_g	NO-HIT	NO-HIT	NO-HIT	NO-HIT	NO-HIT
12522_g	NO-HIT	NO-HIT	NO-HIT	NO-HIT	NO-HIT
12523_g	gi|330913842|ref|XP_003296397.1| hypothetical protein PTT_06480 [Pyrenophora teres f. teres 0-1] >gi|311331488|gb|EFQ95515.1| hypothetical protein PTT_06480 [Pyrenophora teres f. teres 0-1]	NO-HIT	NO-HIT	NO-HIT	NO-HIT
12528_g	gi|627821291|ref|XP_007683485.1| hypothetical protein COCMIDRAFT_1312 [Bipolaris oryzae ATCC 44560] >gi|576936403|gb|EUC49898.1| hypothetical protein COCMIDRAFT_1312 [Bipolaris oryzae ATCC 44560]	NO-HIT	Heterokaryon incompatibility protein (HET)	NO-HIT	gnl|BL_ORD_ID|10626 sp|Q9UV10|HET6_NEUCR Heterokaryon incompatibility protein 6, OR allele OS=Neurospora crassa (strain ATCC 24698 / 74-OR23-1A / CBS 708.71 / DSM 1257 / FGSC 987) GN=het-6 PE=4 SV=1
1252_g	gi|396485657|ref|XP_003842224.1| predicted protein [Leptosphaeria maculans JN3] >gi|312218800|emb|CBX98745.1| predicted protein [Leptosphaeria maculans JN3]	NO-HIT	NO-HIT	NO-HIT	NO-HIT
12530_g	gi|169610637|ref|XP_001798737.1| hypothetical protein SNOG_08425 [Phaeosphaeria nodorum SN15] >gi|111063581|gb|EAT84701.1| hypothetical protein SNOG_08425 [Phaeosphaeria nodorum SN15]	GO:0055085,hypothetical protein SNOG_08425;GO:0016021	Major Facilitator Superfamily	NO-HIT	gnl|BL_ORD_ID|29401 sp|Q9P6J0|YHDC_SCHPO Uncharacterized transporter C1683.12 OS=Schizosaccharomyces pombe (strain 972 / ATCC 24843) GN=SPBC1683.12 PE=3 SV=1
12534_g	gi|578488393|gb|EUN25837.1| hypothetical protein COCVIDRAFT_38780 [Bipolaris victoriae FI3]	NO-HIT	Fungal Zn(2)-Cys(6) binuclear cluster domain	NO-HIT	gnl|BL_ORD_ID|26542 sp|P49413|UAY_EMENI Positive regulator of purine utilization OS=Emericella nidulans (strain FGSC A4 / ATCC 38163 / CBS 112.46 / NRRL 194 / M139) GN=uaY PE=3 SV=2
12537_g	gi|330929717|ref|XP_003302747.1| hypothetical protein PTT_14683 [Pyrenophora teres f. teres 0-1] >gi|311321678|gb|EFQ89142.1| hypothetical protein PTT_14683 [Pyrenophora teres f. teres 0-1]	GO:0006468,nek protein kinase;GO:0005524;GO:0004674;EC:2.7.11	UbiA prenyltransferase family	NO-HIT	gnl|BL_ORD_ID|11571 sp|Q6CWQ4|IPL1_KLULA Spindle assembly checkpoint kinase OS=Kluyveromyces lactis (strain ATCC 8585 / CBS 2359 / DSM 70799 / NBRC 1267 / NRRL Y-1140 / WM37) GN=IPL1 PE=3 SV=1
12538_g	gi|396492100|ref|XP_003843714.1| similar to DUF6 domain protein [Leptosphaeria maculans JN3] >gi|312220294|emb|CBY00235.1| similar to DUF6 domain protein [Leptosphaeria maculans JN3]	GO:0016020,duf6 domain protein	EamA-like transporter family	NO-HIT	gnl|BL_ORD_ID|30964 sp|Q08980|YP264_YEAST Probable transport protein YPL264C OS=Saccharomyces cerevisiae (strain ATCC 204508 / S288c) GN=YPL264C PE=1 SV=1
12541_g	gi|407929761|gb|EKG22571.1| hypothetical protein MPH_00039 [Macrophomina phaseolina MS6]	NO-HIT	NO-HIT	NO-HIT	NO-HIT
12545_g	gi|682392782|gb|KFY72228.1| hypothetical protein V499_07615 [Pseudogymnoascus pannorum VKM F-103]	NO-HIT	ABC-2 type transporter	NO-HIT	gnl|BL_ORD_ID|17742 sp|Q02785|PDR12_YEAST ATP-dependent permease PDR12 OS=Saccharomyces cerevisiae (strain ATCC 204508 / S288c) GN=PDR12 PE=1 SV=1
12547_g	gi|169595820|ref|XP_001791334.1| hypothetical protein SNOG_00653 [Phaeosphaeria nodorum SN15] >gi|111071028|gb|EAT92148.1| hypothetical protein SNOG_00653 [Phaeosphaeria nodorum SN15]	NO-HIT	Ion channel	NO-HIT	gnl|BL_ORD_ID|25927 sp|P40310|TOK1_YEAST Outward-rectifier potassium channel TOK1 OS=Saccharomyces cerevisiae (strain ATCC 204508 / S288c) GN=TOK1 PE=1 SV=1
12548_g	gi|682435283|gb|KFZ00170.1| hypothetical protein V500_01158 [Pseudogymnoascus pannorum VKM F-4518 (FW-2643)]	NO-HIT	Lysophospholipase catalytic domain	NO-HIT	gnl|BL_ORD_ID|18404 sp|Q9P8P4|PLB2_ASPFU Lysophospholipase 2 OS=Neosartorya fumigata (strain ATCC MYA-4609 / Af293 / CBS 101355 / FGSC A1100) GN=plb2 PE=3 SV=2
12549_g	gi|451995418|gb|EMD87886.1| hypothetical protein COCHEDRAFT_1216998 [Bipolaris maydis C5] >gi|477586315|gb|ENI03400.1| hypothetical protein COCC4DRAFT_143153 [Bipolaris maydis ATCC 48331]	NO-HIT	Arrestin (or S-antigen), C-terminal domain	NO-HIT	gnl|BL_ORD_ID|1212 sp|P47029|ALY2_YEAST Arrestin-related trafficking adapter 3 OS=Saccharomyces cerevisiae (strain ATCC 204508 / S288c) GN=ALY2 PE=1 SV=2
1254_g	gi|628061480|ref|XP_007696557.1| hypothetical protein COCSADRAFT_34165 [Bipolaris sorokiniana ND90Pr] >gi|451854046|gb|EMD67339.1| hypothetical protein COCSADRAFT_34165 [Bipolaris sorokiniana ND90Pr]	NO-HIT	NO-HIT	NO-HIT	NO-HIT
12551_g	gi|396464409|ref|XP_003836815.1| hypothetical protein LEMA_P043510.1 [Leptosphaeria maculans JN3] >gi|312213368|emb|CBX93450.1| hypothetical protein LEMA_P043510.1 [Leptosphaeria maculans JN3]	NO-HIT	Helix-loop-helix DNA-binding domain	NO-HIT	gnl|BL_ORD_ID|10775 sp|Q12398|HMS1_YEAST Probable transcription factor HMS1 OS=Saccharomyces cerevisiae (strain ATCC 204508 / S288c) GN=HMS1 PE=1 SV=1
12552_g	gi|169603784|ref|XP_001795313.1| hypothetical protein SNOG_04900 [Phaeosphaeria nodorum SN15] >gi|111066171|gb|EAT87291.1| hypothetical protein SNOG_04900 [Phaeosphaeria nodorum SN15]	GO:0016020,hypothetical protein SNOG_04900	Major intrinsic protein	NO-HIT	gnl|BL_ORD_ID|1550 sp|C8ZJM1|AQY1_YEAS8 Aquaporin-1 OS=Saccharomyces cerevisiae (strain Lalvin EC1118 / Prise de mousse) GN=AQY1 PE=2 SV=1
12555_g	gi|396465126|ref|XP_003837171.1| hypothetical protein LEMA_P034050.1 [Leptosphaeria maculans JN3] >gi|312213729|emb|CBX93731.1| hypothetical protein LEMA_P034050.1 [Leptosphaeria maculans JN3]	NO-HIT	NO-HIT	NO-HIT	NO-HIT
12556_g	gi|636586939|ref|XP_008024808.1| hypothetical protein SETTUDRAFT_169007 [Setosphaeria turcica Et28A] >gi|482810795|gb|EOA87588.1| hypothetical protein SETTUDRAFT_169007 [Setosphaeria turcica Et28A]	NO-HIT	Mitochondrial F1-F0 ATP synthase subunit F of fungi	NO-HIT	NO-HIT
12559_g	gi|396465112|ref|XP_003837164.1| hypothetical protein LEMA_P033980.1 [Leptosphaeria maculans JN3] >gi|312213722|emb|CBX93724.1| hypothetical protein LEMA_P033980.1 [Leptosphaeria maculans JN3]	NO-HIT	NO-HIT	NO-HIT	NO-HIT
1255_g	NO-HIT	NO-HIT	NO-HIT	NO-HIT	NO-HIT
12560_g	gi|396465110|ref|XP_003837163.1| hypothetical protein LEMA_P033970.1 [Leptosphaeria maculans JN3] >gi|312213721|emb|CBX93723.1| hypothetical protein LEMA_P033970.1 [Leptosphaeria maculans JN3]	NO-HIT	NO-HIT	NO-HIT	NO-HIT
12564_g	gi|189206465|ref|XP_001939567.1| hypothetical protein PTRG_09235 [Pyrenophora tritici-repentis Pt-1C-BFP] >gi|187975660|gb|EDU42286.1| hypothetical protein PTRG_09235 [Pyrenophora tritici-repentis Pt-1C-BFP]	NO-HIT	NO-HIT	NO-HIT	NO-HIT
1256_g	gi|330936289|ref|XP_003305327.1| hypothetical protein PTT_18136 [Pyrenophora teres f. teres 0-1] >gi|311317731|gb|EFQ86610.1| hypothetical protein PTT_18136 [Pyrenophora teres f. teres 0-1]	NO-HIT	Type IIB DNA topoisomerase	NO-HIT	NO-HIT
12574_g	gi|392864640|gb|EAS27462.2| hypothetical protein CIMG_09724 [Coccidioides immitis RS]	NO-HIT	Glutathione-dependent formaldehyde-activating enzyme	NO-HIT	NO-HIT
12575_g	gi|169611662|ref|XP_001799249.1| hypothetical protein SNOG_08945 [Phaeosphaeria nodorum SN15] >gi|111062993|gb|EAT84113.1| hypothetical protein SNOG_08945 [Phaeosphaeria nodorum SN15]	GO:0000775,hypothetical protein SNOG_08945;GO:0007067	Nuf2 family	NO-HIT	NO-HIT
12576_g	NO-HIT	NO-HIT	NO-HIT	NO-HIT	NO-HIT
12579_g	gi|477589220|gb|ENI06297.1| hypothetical protein COCC4DRAFT_135221 [Bipolaris maydis ATCC 48331]	NO-HIT	Alpha/beta hydrolase family	NO-HIT	NO-HIT
12580_g	gi|169611672|ref|XP_001799254.1| hypothetical protein SNOG_08949 [Phaeosphaeria nodorum SN15] >gi|111062997|gb|EAT84117.1| hypothetical protein SNOG_08949 [Phaeosphaeria nodorum SN15]	GO:0072488,hypothetical protein SNOG_08949;GO:0007124;GO:0005886;GO:0016021;GO:0019740;GO:0008519	Ammonium Transporter Family	NO-HIT	NO-HIT
12581_g	gi|451993782|gb|EMD86254.1| hypothetical protein COCHEDRAFT_1023981 [Bipolaris maydis C5]	NO-HIT	PQ loop repeat	NO-HIT	NO-HIT
12585_g	gi|636756735|ref|XP_008080541.1| C6 transcription factor, putative [Glarea lozoyensis ATCC 20868] >gi|512203705|gb|EPE32529.1| C6 transcription factor, putative [Glarea lozoyensis ATCC 20868]	NO-HIT	NO-HIT	NO-HIT	NO-HIT
12587_g	gi|169621564|ref|XP_001804192.1| hypothetical protein SNOG_13992 [Phaeosphaeria nodorum SN15] >gi|111057497|gb|EAT78617.1| hypothetical protein SNOG_13992 [Phaeosphaeria nodorum SN15]	NO-HIT	Phospholipase_D-nuclease N-terminal	NO-HIT	NO-HIT
12588_g	NO-HIT	NO-HIT	NO-HIT	NO-HIT	NO-HIT
12590_g	gi|636587175|ref|XP_008024926.1| glycosyltransferase family 1 protein [Setosphaeria turcica Et28A] >gi|482810274|gb|EOA87080.1| glycosyltransferase family 1 protein [Setosphaeria turcica Et28A]	NO-HIT	Glycosyltransferase family 28 N-terminal domain	GT1	NO-HIT
12593_g	gi|578490294|gb|EUN27711.1| hypothetical protein COCVIDRAFT_15442 [Bipolaris victoriae FI3]	NO-HIT	NO-HIT	NO-HIT	NO-HIT
12598_g	gi|189206443|ref|XP_001939556.1| conserved hypothetical protein [Pyrenophora tritici-repentis Pt-1C-BFP] >gi|187975649|gb|EDU42275.1| conserved hypothetical protein [Pyrenophora tritici-repentis Pt-1C-BFP]	NO-HIT	NO-HIT	NO-HIT	NO-HIT
12601_g	gi|189206469|ref|XP_001939569.1| conserved hypothetical protein [Pyrenophora tritici-repentis Pt-1C-BFP] >gi|187975662|gb|EDU42288.1| conserved hypothetical protein [Pyrenophora tritici-repentis Pt-1C-BFP]	NO-HIT	NO-HIT	NO-HIT	NO-HIT
12602_g	gi|189206467|ref|XP_001939568.1| conserved hypothetical protein [Pyrenophora tritici-repentis Pt-1C-BFP] >gi|187975661|gb|EDU42287.1| conserved hypothetical protein [Pyrenophora tritici-repentis Pt-1C-BFP]	NO-HIT	Ribosome 60S biogenesis N-terminal	NO-HIT	NO-HIT
12603_g	gi|627834940|ref|XP_007688043.1| hypothetical protein COCMIDRAFT_95525 [Bipolaris oryzae ATCC 44560] >gi|576931880|gb|EUC45432.1| hypothetical protein COCMIDRAFT_95525 [Bipolaris oryzae ATCC 44560]	NO-HIT	NO-HIT	NO-HIT	NO-HIT
12604_g	NO-HIT	NO-HIT	NO-HIT	NO-HIT	NO-HIT
12605_g	gi|189206215|ref|XP_001939442.1| ISWI chromatin-remodeling complex ATPase ISW2 [Pyrenophora tritici-repentis Pt-1C-BFP] >gi|187975535|gb|EDU42161.1| ISWI chromatin-remodeling complex ATPase ISW2 [Pyrenophora tritici-repentis Pt-1C-BFP]	GO:0005524,iswi chromatin-remodeling complex atpase isw2;GO:0004386;GO:0003677;GO:0008270	SNF2 family N-terminal domain	NO-HIT	NO-HIT
12607_g	gi|628057032|ref|XP_007695172.1| hypothetical protein COCSADRAFT_132455 [Bipolaris sorokiniana ND90Pr] >gi|451856727|gb|EMD70018.1| hypothetical protein COCSADRAFT_132455 [Bipolaris sorokiniana ND90Pr]	NO-HIT	Thioredoxin	NO-HIT	NO-HIT
12608_g	gi|189206225|ref|XP_001939447.1| conserved hypothetical protein [Pyrenophora tritici-repentis Pt-1C-BFP] >gi|187975540|gb|EDU42166.1| conserved hypothetical protein [Pyrenophora tritici-repentis Pt-1C-BFP]	NO-HIT	NO-HIT	NO-HIT	NO-HIT
1260_g	gi|636593641|ref|XP_008028159.1| hypothetical protein SETTUDRAFT_42814 [Setosphaeria turcica Et28A] >gi|482807068|gb|EOA84120.1| hypothetical protein SETTUDRAFT_42814 [Setosphaeria turcica Et28A]	NO-HIT	Ribonuclease-III-like	NO-HIT	NO-HIT
12612_g	gi|169621468|ref|XP_001804144.1| hypothetical protein SNOG_13944 [Phaeosphaeria nodorum SN15] >gi|111057449|gb|EAT78569.1| hypothetical protein SNOG_13944 [Phaeosphaeria nodorum SN15]	GO:0008610,hypothetical protein SNOG_13944	Mycolic acid cyclopropane synthetase	NO-HIT	NO-HIT
12614_g	gi|169621484|ref|XP_001804152.1| hypothetical protein SNOG_13953 [Phaeosphaeria nodorum SN15] >gi|160704266|gb|EAT78578.2| hypothetical protein SNOG_13953 [Phaeosphaeria nodorum SN15]	NO-HIT	NO-HIT	NO-HIT	NO-HIT
12615_g	gi|628057051|ref|XP_007695178.1| hypothetical protein COCSADRAFT_107242 [Bipolaris sorokiniana ND90Pr] >gi|451856736|gb|EMD70027.1| hypothetical protein COCSADRAFT_107242 [Bipolaris sorokiniana ND90Pr]	NO-HIT	NUC153 domain	NO-HIT	NO-HIT
12618_g	gi|169621494|ref|XP_001804157.1| hypothetical protein SNOG_13957 [Phaeosphaeria nodorum SN15] >gi|160704270|gb|EAT78582.2| hypothetical protein SNOG_13957 [Phaeosphaeria nodorum SN15]	GO:0050660,hypothetical protein SNOG_13957;GO:0016491;GO:0005509;GO:0055114	WD domain, G-beta repeat	NO-HIT	NO-HIT
12620_g	gi|627893266|ref|XP_007690511.1| hypothetical protein COCMIDRAFT_102069 [Bipolaris oryzae ATCC 44560] >gi|576929368|gb|EUC42979.1| hypothetical protein COCMIDRAFT_102069 [Bipolaris oryzae ATCC 44560]	NO-HIT	Shikimate kinase	NO-HIT	NO-HIT
12622_g	gi|189206253|ref|XP_001939461.1| 3-dehydroshikimate dehydratase [Pyrenophora tritici-repentis Pt-1C-BFP] >gi|187975554|gb|EDU42180.1| 3-dehydroshikimate dehydratase [Pyrenophora tritici-repentis Pt-1C-BFP]	NO-HIT	Xylose isomerase-like TIM barrel	NO-HIT	NO-HIT
12624_g	gi|169616534|ref|XP_001801682.1| hypothetical protein SNOG_11440 [Phaeosphaeria nodorum SN15] >gi|160703208|gb|EAT81148.2| hypothetical protein SNOG_11440 [Phaeosphaeria nodorum SN15]	GO:0046854,protein qutg	Inositol monophosphatase family	NO-HIT	NO-HIT
12626_g	gi|148357921|gb|ABQ59258.1| Alt a 1 major allergen [Ulocladium sp. CID598]	NO-HIT	NO-HIT	NO-HIT	NO-HIT
12631_g	gi|627892326|ref|XP_007690493.1| hypothetical protein COCMIDRAFT_28483 [Bipolaris oryzae ATCC 44560] >gi|576929364|gb|EUC42975.1| hypothetical protein COCMIDRAFT_28483 [Bipolaris oryzae ATCC 44560]	NO-HIT	NO-HIT	NO-HIT	NO-HIT
12632_g	gi|451993849|gb|EMD86321.1| hypothetical protein COCHEDRAFT_1186353 [Bipolaris maydis C5] >gi|477589191|gb|ENI06268.1| hypothetical protein COCC4DRAFT_71240 [Bipolaris maydis ATCC 48331]	GO:0016747,hypothetical protein COCHEDRAFT_1186353;GO:0046872;GO:0005634;GO:0006355	RNA binding activity-knot of a chromodomain	NO-HIT	NO-HIT
12636_g	gi|189206259|ref|XP_001939464.1| serine/threonine-protein phosphatase 4 catalytic subunit [Pyrenophora tritici-repentis Pt-1C-BFP] >gi|187975557|gb|EDU42183.1| serine/threonine-protein phosphatase 4 catalytic subunit [Pyrenophora tritici-repentis Pt-1C-BFP]	GO:0004721,serine threonine-protein phosphatase 4 catalytic subunit;EC:3.1.3.16	Calcineurin-like phosphoesterase	NO-HIT	NO-HIT
12639_g	gi|636587047|ref|XP_008024862.1| hypothetical protein SETTUDRAFT_169072 [Setosphaeria turcica Et28A] >gi|482810868|gb|EOA87661.1| hypothetical protein SETTUDRAFT_169072 [Setosphaeria turcica Et28A]	GO:0003779,hypothetical protein SETTUDRAFT_169072;GO:0005622	Cofilin/tropomyosin-type actin-binding protein	NO-HIT	NO-HIT
1263_g	gi|169782578|ref|XP_001825751.1| alcohol dehydrogenase [Aspergillus oryzae RIB40] >gi|83774495|dbj|BAE64618.1| unnamed protein product [Aspergillus oryzae RIB40]	GO:0008270,zinc-binding oxidoreductase;GO:0016491;GO:0055114	Alcohol dehydrogenase GroES-like domain	NO-HIT	NO-HIT
12642_g	NO-HIT	NO-HIT	NO-HIT	NO-HIT	NO-HIT
12643_g	gi|189206323|ref|XP_001939496.1| peptide transporter PTR2-A [Pyrenophora tritici-repentis Pt-1C-BFP] >gi|187975589|gb|EDU42215.1| peptide transporter PTR2-A [Pyrenophora tritici-repentis Pt-1C-BFP]	GO:0016021,peptide transporter ptr2-a;GO:0006857;GO:0005215	POT family	NO-HIT	NO-HIT
12648_g	gi|636588545|ref|XP_008025611.1| hypothetical protein SETTUDRAFT_153857 [Setosphaeria turcica Et28A] >gi|482810303|gb|EOA87109.1| hypothetical protein SETTUDRAFT_153857 [Setosphaeria turcica Et28A]	NO-HIT	NO-HIT	NO-HIT	NO-HIT
12649_g	gi|189206405|ref|XP_001939537.1| hypothetical protein PTRG_09205 [Pyrenophora tritici-repentis Pt-1C-BFP] >gi|187975630|gb|EDU42256.1| hypothetical protein PTRG_09205 [Pyrenophora tritici-repentis Pt-1C-BFP]	NO-HIT	Histidine-specific methyltransferase, SAM-dependent	NO-HIT	NO-HIT
12653_g	gi|666409976|gb|KEY74606.1| hypothetical protein S7711_05037 [Stachybotrys chartarum IBT 7711]	NO-HIT	FAD binding domain	AA7	NO-HIT
12655_g	gi|169621458|ref|XP_001804139.1| hypothetical protein SNOG_13939 [Phaeosphaeria nodorum SN15] >gi|111057444|gb|EAT78564.1| hypothetical protein SNOG_13939 [Phaeosphaeria nodorum SN15]	NO-HIT	NO-HIT	NO-HIT	NO-HIT
12657_g	gi|630042678|ref|XP_007841901.1| hypothetical protein PFICI_15129 [Pestalotiopsis fici W106-1] >gi|573053180|gb|ETS73184.1| hypothetical protein PFICI_15129 [Pestalotiopsis fici W106-1]	NO-HIT	NmrA-like family	NO-HIT	NO-HIT
12659_g	gi|396490286|ref|XP_003843300.1| similar to cytochrome P450 monooxygenase [Leptosphaeria maculans JN3] >gi|312219879|emb|CBX99821.1| similar to cytochrome P450 monooxygenase [Leptosphaeria maculans JN3]	GO:0020037,cytochrome p450 monooxygenase;GO:0016705;GO:0004497;GO:0005506;GO:0009055;GO:0055114	Cytochrome P450	NO-HIT	NO-HIT
1265_g	gi|636594335|ref|XP_008028506.1| glycoside hydrolase family 1 protein [Setosphaeria turcica Et28A] >gi|482807063|gb|EOA84115.1| glycoside hydrolase family 1 protein [Setosphaeria turcica Et28A]	GO:0003824,glycoside hydrolase family 1 protein	WD domain, G-beta repeat	NO-HIT	NO-HIT
12664_g	gi|189206159|ref|XP_001939414.1| predicted protein [Pyrenophora tritici-repentis Pt-1C-BFP] >gi|187975507|gb|EDU42133.1| predicted protein [Pyrenophora tritici-repentis Pt-1C-BFP]	NO-HIT	NO-HIT	NO-HIT	NO-HIT
1266_g	gi|330919966|ref|XP_003298835.1| hypothetical protein PTT_09655 [Pyrenophora teres f. teres 0-1] >gi|311327806|gb|EFQ93081.1| hypothetical protein PTT_09655 [Pyrenophora teres f. teres 0-1]	GO:0005975,wd repeat containing protein 26;GO:0004553	Glycosyl hydrolase family 1	GH1	NO-HIT
12675_g	NO-HIT	NO-HIT	NO-HIT	NO-HIT	NO-HIT
12676_g	gi|189206137|ref|XP_001939403.1| predicted protein [Pyrenophora tritici-repentis Pt-1C-BFP] >gi|187975496|gb|EDU42122.1| predicted protein [Pyrenophora tritici-repentis Pt-1C-BFP]	NO-HIT	NO-HIT	NO-HIT	NO-HIT
12677_g	NO-HIT	NO-HIT	NO-HIT	NO-HIT	NO-HIT
1267_g	gi|189207100|ref|XP_001939884.1| NAP family protein [Pyrenophora tritici-repentis Pt-1C-BFP] >gi|187975977|gb|EDU42603.1| NAP family protein [Pyrenophora tritici-repentis Pt-1C-BFP]	GO:0006334,nap family protein;GO:0005634	Nucleosome assembly protein (NAP)	NO-HIT	NO-HIT
12683_g	gi|407918162|gb|EKG11435.1| Carboxymuconolactone decarboxylase [Macrophomina phaseolina MS6]	NO-HIT	Carboxymuconolactone decarboxylase family	NO-HIT	NO-HIT
12684_g	gi|302915272|ref|XP_003051447.1| hypothetical protein NECHADRAFT_41144 [Nectria haematococca mpVI 77-13-4] >gi|256732385|gb|EEU45734.1| hypothetical protein NECHADRAFT_41144 [Nectria haematococca mpVI 77-13-4]	NO-HIT	Metallo-beta-lactamase superfamily	NO-HIT	NO-HIT
12686_g	gi|302915276|ref|XP_003051449.1| hypothetical protein NECHADRAFT_41544 [Nectria haematococca mpVI 77-13-4] >gi|256732387|gb|EEU45736.1| hypothetical protein NECHADRAFT_41544 [Nectria haematococca mpVI 77-13-4]	NO-HIT	Major Facilitator Superfamily	NO-HIT	NO-HIT
12688_g	gi|453082332|gb|EMF10379.1| alpha/beta-hydrolase [Sphaerulina musiva SO2202]	NO-HIT	Alpha/beta hydrolase family	NO-HIT	NO-HIT
12691_g	gi|628310323|ref|XP_007741006.1| hypothetical protein A1O5_02200 [Cladophialophora psammophila CBS 110553] >gi|589991297|gb|EXJ73906.1| hypothetical protein A1O5_02200 [Cladophialophora psammophila CBS 110553]	GO:0046872,cytochrome p450;GO:0016491	Cytochrome P450	NO-HIT	NO-HIT
12696_g	gi|671172394|ref|XP_008726663.1| adenine phosphoribosyltransferase [Cladophialophora carrionii CBS 160.54] >gi|565935498|gb|ETI24727.1| adenine phosphoribosyltransferase [Cladophialophora carrionii CBS 160.54]	NO-HIT	FAD binding domain	AA7	NO-HIT
12697_g	gi|627838333|ref|XP_007689112.1| hypothetical protein COCMIDRAFT_98357, partial [Bipolaris oryzae ATCC 44560] >gi|576930844|gb|EUC44417.1| hypothetical protein COCMIDRAFT_98357, partial [Bipolaris oryzae ATCC 44560]	NO-HIT	Heterokaryon incompatibility protein (HET)	NO-HIT	NO-HIT
12698_g	gi|748526606|ref|XP_011127173.1| hypothetical protein AOL_s00210g69 [Arthrobotrys oligospora ATCC 24927] >gi|345561082|gb|EGX44197.1| hypothetical protein AOL_s00210g69 [Arthrobotrys oligospora ATCC 24927]	NO-HIT	NO-HIT	NO-HIT	NO-HIT
12699_g	gi|607896734|gb|EZF35193.1| hypothetical protein H101_01278 [Trichophyton interdigitale H6] >gi|633047927|gb|KDB24344.1| hypothetical protein H109_03790 [Trichophyton interdigitale MR816]	NO-HIT	Zinc-binding dehydrogenase	NO-HIT	NO-HIT
126_g	gi|330927824|ref|XP_003302016.1| hypothetical protein PTT_13687 [Pyrenophora teres f. teres 0-1] >gi|311322849|gb|EFQ89882.1| hypothetical protein PTT_13687 [Pyrenophora teres f. teres 0-1]	NO-HIT	NO-HIT	NO-HIT	NO-HIT
12702_g	gi|169597349|ref|XP_001792098.1| hypothetical protein SNOG_01460 [Phaeosphaeria nodorum SN15] >gi|111069989|gb|EAT91109.1| hypothetical protein SNOG_01460 [Phaeosphaeria nodorum SN15]	NO-HIT	Domain of unknown function (DUF1996)	NO-HIT	NO-HIT
12706_g	gi|169599182|ref|XP_001793014.1| hypothetical protein SNOG_02408 [Phaeosphaeria nodorum SN15] >gi|111069500|gb|EAT90620.1| hypothetical protein SNOG_02408 [Phaeosphaeria nodorum SN15]	NO-HIT	Fungal specific transcription factor domain	NO-HIT	NO-HIT
12707_g	gi|628069585|ref|XP_007699446.1| hypothetical protein COCSADRAFT_315933 [Bipolaris sorokiniana ND90Pr] >gi|451851607|gb|EMD64905.1| hypothetical protein COCSADRAFT_315933 [Bipolaris sorokiniana ND90Pr]	NO-HIT	Fungal Zn(2)-Cys(6) binuclear cluster domain	NO-HIT	NO-HIT
12708_g	gi|630029335|ref|XP_007836804.1| hypothetical protein PFICI_10032 [Pestalotiopsis fici W106-1] >gi|573058133|gb|ETS77970.1| hypothetical protein PFICI_10032 [Pestalotiopsis fici W106-1]	NO-HIT	Cytochrome P450	NO-HIT	NO-HIT
12709_g	gi|578482916|gb|EUN20567.1| hypothetical protein COCVIDRAFT_21322 [Bipolaris victoriae FI3]	NO-HIT	NO-HIT	NO-HIT	NO-HIT
12710_g	gi|578482915|gb|EUN20566.1| hypothetical protein COCVIDRAFT_43224 [Bipolaris victoriae FI3]	NO-HIT	Pyridine nucleotide-disulphide oxidoreductase	NO-HIT	NO-HIT
12711_g	gi|627828736|ref|XP_007686090.1| hypothetical protein COCMIDRAFT_90224 [Bipolaris oryzae ATCC 44560] >gi|576933829|gb|EUC47350.1| hypothetical protein COCMIDRAFT_90224 [Bipolaris oryzae ATCC 44560]	NO-HIT	alpha/beta hydrolase fold	CE10	NO-HIT
12712_g	gi|578482914|gb|EUN20565.1| hypothetical protein COCVIDRAFT_21320 [Bipolaris victoriae FI3]	NO-HIT	Domain of unknown function (DUF3425)	NO-HIT	NO-HIT
12713_g	gi|238499091|ref|XP_002380780.1| conserved hypothetical protein [Aspergillus flavus NRRL3357] >gi|317150000|ref|XP_001823727.2| hypothetical protein AOR_1_82104 [Aspergillus oryzae RIB40] >gi|220692533|gb|EED48879.1| conserved hypothetical protein [Aspergillus flavus NRRL3357] >gi|391872035|gb|EIT81178.1| hypothetical protein Ao3042_02307 [Aspergillus oryzae 3.042] >gi|635514110|gb|KDE85876.1| hy…	NO-HIT	NO-HIT	NO-HIT	NO-HIT
12714_g	gi|703482496|ref|WP_033435256.1| hypothetical protein [Saccharothrix syringae]	NO-HIT	Beta-lactamase	NO-HIT	NO-HIT
12716_g	gi|591490332|gb|EXM19993.1| hypothetical protein FOTG_12019 [Fusarium oxysporum f. sp. vasinfectum 25433]	NO-HIT	Sugar (and other) transporter	NO-HIT	NO-HIT
12719_g	gi|591406789|gb|EXL41926.1| hypothetical protein FOCG_15289 [Fusarium oxysporum f. sp. radicis-lycopersici 26381]	NO-HIT	NO-HIT	CBM67	NO-HIT
12727_g	gi|310798133|gb|EFQ33026.1| major facilitator superfamily transporter [Colletotrichum graminicola M1.001]	NO-HIT	NO-HIT	NO-HIT	NO-HIT
1272_g	gi|636593699|ref|XP_008028188.1| hypothetical protein SETTUDRAFT_58929, partial [Setosphaeria turcica Et28A] >gi|482807057|gb|EOA84109.1| hypothetical protein SETTUDRAFT_58929, partial [Setosphaeria turcica Et28A]	GO:0016021,hypothetical protein SETTUDRAFT_58929, partial	Proteolipid membrane potential modulator	NO-HIT	NO-HIT
1273_g	gi|396498150|ref|XP_003845149.1| hypothetical protein LEMA_P004570.1 [Leptosphaeria maculans JN3] >gi|312221730|emb|CBY01670.1| hypothetical protein LEMA_P004570.1 [Leptosphaeria maculans JN3]	NO-HIT	Heterokaryon incompatibility protein (HET)	NO-HIT	NO-HIT
12741_g	gi|682430760|gb|KFY96747.1| hypothetical protein V498_02506 [Pseudogymnoascus pannorum VKM F-4517 (FW-2822)]	GO:0005840,hypothetical protein V498_02506;GO:0005634;GO:0004090;GO:0016620;GO:0055114;EC:1.1.1.184	short chain dehydrogenase	NO-HIT	gnl|BL_ORD_ID|30342 sp|Q05016|YM71_YEAST Uncharacterized oxidoreductase YMR226C OS=Saccharomyces cerevisiae (strain ATCC 204508 / S288c) GN=YMR226C PE=1 SV=1
12744_g	gi|590027839|gb|EXK29697.1| hypothetical protein FOMG_14155 [Fusarium oxysporum f. sp. melonis 26406] >gi|590027840|gb|EXK29698.1| hypothetical protein FOMG_14155 [Fusarium oxysporum f. sp. melonis 26406]	NO-HIT	NO-HIT	NO-HIT	NO-HIT
1274_g	gi|189207116|ref|XP_001939892.1| conserved hypothetical protein [Pyrenophora tritici-repentis Pt-1C-BFP] >gi|187975985|gb|EDU42611.1| conserved hypothetical protein [Pyrenophora tritici-repentis Pt-1C-BFP]	NO-HIT	NO-HIT	NO-HIT	NO-HIT
12750_g	gi|636589791|ref|XP_008026234.1| hypothetical protein SETTUDRAFT_110252 [Setosphaeria turcica Et28A] >gi|482809428|gb|EOA86250.1| hypothetical protein SETTUDRAFT_110252 [Setosphaeria turcica Et28A]	GO:0043189,hypothetical protein SETTUDRAFT_110252;GO:0006355	Chromatin modification-related protein EAF7	NO-HIT	NO-HIT
12751_g	gi|396496819|ref|XP_003844828.1| hypothetical protein LEMA_P001360.1 [Leptosphaeria maculans JN3] >gi|312221409|emb|CBY01349.1| hypothetical protein LEMA_P001360.1 [Leptosphaeria maculans JN3]	NO-HIT	NO-HIT	NO-HIT	NO-HIT
12752_g	NO-HIT	NO-HIT	NO-HIT	NO-HIT	NO-HIT
12757_g	gi|169614029|ref|XP_001800431.1| hypothetical protein SNOG_10149 [Phaeosphaeria nodorum SN15] >gi|160707263|gb|EAT82484.2| hypothetical protein SNOG_10149 [Phaeosphaeria nodorum SN15]	GO:0055085,siderophore iron transporter;GO:0016020;GO:0005215	Fungal trichothecene efflux pump (TRI12)	NO-HIT	gnl|BL_ORD_ID|23144 sp|P33335|SGE1_YEAST Protein SGE1 OS=Saccharomyces cerevisiae (strain ATCC 204508 / S288c) GN=SGE1 PE=1 SV=1
12759_g	gi|330927959|ref|XP_003302069.1| hypothetical protein PTT_13760 [Pyrenophora teres f. teres 0-1] >gi|311322770|gb|EFQ89832.1| hypothetical protein PTT_13760 [Pyrenophora teres f. teres 0-1]	GO:0016620,aldehyde dehydrogenase mitochondrial precursor;GO:0055114	Aldehyde dehydrogenase family	NO-HIT	gnl|BL_ORD_ID|1020 sp|O74187|ALDH_AGABI Aldehyde dehydrogenase OS=Agaricus bisporus GN=aldA PE=3 SV=1
12762_g	gi|330928852|ref|XP_003302426.1| hypothetical protein PTT_14230 [Pyrenophora teres f. teres 0-1] >gi|311322245|gb|EFQ89486.1| hypothetical protein PTT_14230 [Pyrenophora teres f. teres 0-1]	GO:0022891,maltose permease mal61;GO:0016021;GO:0055085	Sugar (and other) transporter	NO-HIT	gnl|BL_ORD_ID|13381 sp|P38156|MAL31_YEAST Maltose permease MAL31 OS=Saccharomyces cerevisiae (strain ATCC 204508 / S288c) GN=MAL31 PE=1 SV=1
12765_g	gi|302882145|ref|XP_003039983.1| hypothetical protein NECHADRAFT_85571 [Nectria haematococca mpVI 77-13-4] >gi|256720850|gb|EEU34270.1| hypothetical protein NECHADRAFT_85571 [Nectria haematococca mpVI 77-13-4]	NO-HIT	CVNH domain	NO-HIT	gnl|BL_ORD_ID|5570 sp|Q7S6U4|CVNH_NEUCR Cyanovirin-N homolog OS=Neurospora crassa (strain ATCC 24698 / 74-OR23-1A / CBS 708.71 / DSM 1257 / FGSC 987) GN=NCU05495 PE=1 SV=2
12767_g	gi|169624192|ref|XP_001805502.1| hypothetical protein SNOG_15351 [Phaeosphaeria nodorum SN15] >gi|111056164|gb|EAT77284.1| hypothetical protein SNOG_15351 [Phaeosphaeria nodorum SN15]	GO:0022891,hexose carrier protein;GO:0016021;GO:0055085	Sugar (and other) transporter	NO-HIT	gnl|BL_ORD_ID|10647 sp|P49374|HGT1_KLULA High-affinity glucose transporter OS=Kluyveromyces lactis (strain ATCC 8585 / CBS 2359 / DSM 70799 / NBRC 1267 / NRRL Y-1140 / WM37) GN=HGT1 PE=3 SV=1
12769_g	gi|530469136|gb|EQB50363.1| peptidase family M13 [Colletotrichum gloeosporioides Cg-14]	NO-HIT	Peptidase family M13	NO-HIT	NO-HIT
1276_g	gi|330919950|ref|XP_003298827.1| hypothetical protein PTT_09647 [Pyrenophora teres f. teres 0-1] >gi|311327798|gb|EFQ93073.1| hypothetical protein PTT_09647 [Pyrenophora teres f. teres 0-1]	GO:0008152,esterase lipase;GO:0016787	alpha/beta hydrolase fold	CE10	NO-HIT
12771_g	gi|694128048|ref|WP_032468621.1| surface protein Pls, partial [Streptococcus agalactiae]	NO-HIT	NO-HIT	NO-HIT	NO-HIT
12772_g	gi|396459657|ref|XP_003834441.1| similar to sterol 24-c-methyltransferase [Leptosphaeria maculans JN3] >gi|312210990|emb|CBX91076.1| similar to sterol 24-c-methyltransferase [Leptosphaeria maculans JN3]	GO:0006694,sterol 24-c-methyltransferase;GO:0032259;GO:0003838;EC:2.1.1.41	Methyltransferase domain	NO-HIT	gnl|BL_ORD_ID|8142 sp|Q9P3R1|ERG6_NEUCR Sterol 24-C-methyltransferase erg-4 OS=Neurospora crassa (strain ATCC 24698 / 74-OR23-1A / CBS 708.71 / DSM 1257 / FGSC 987) GN=erg-4 PE=3 SV=1
12773_g	gi|396494422|ref|XP_003844300.1| similar to short-chain dehydrogenase/reductase SDR [Leptosphaeria maculans JN3] >gi|312220880|emb|CBY00821.1| similar to short-chain dehydrogenase/reductase SDR [Leptosphaeria maculans JN3]	GO:0055114,short-chain dehydrogenase reductase sdr;GO:0016491	Enoyl-(Acyl carrier protein) reductase	GH43	gnl|BL_ORD_ID|28018 sp|Q10216|YAY8_SCHPO Uncharacterized oxidoreductase C4H3.08 OS=Schizosaccharomyces pombe (strain 972 / ATCC 24843) GN=SPAC4H3.08 PE=3 SV=1
12775_g	gi|739106640|emb|CEG03845.1| unnamed protein product [Fusarium acuminatum CS5907]	NO-HIT	Heterokaryon incompatibility protein (HET)	NO-HIT	gnl|BL_ORD_ID|10626 sp|Q9UV10|HET6_NEUCR Heterokaryon incompatibility protein 6, OR allele OS=Neurospora crassa (strain ATCC 24698 / 74-OR23-1A / CBS 708.71 / DSM 1257 / FGSC 987) GN=het-6 PE=4 SV=1
12776_g	gi|667835670|ref|XP_007782004.1| hypothetical protein W97_05933 [Coniosporium apollinis CBS 100218] >gi|494830121|gb|EON66687.1| hypothetical protein W97_05933 [Coniosporium apollinis CBS 100218]	NO-HIT	Heterokaryon incompatibility protein (HET)	NO-HIT	gnl|BL_ORD_ID|10626 sp|Q9UV10|HET6_NEUCR Heterokaryon incompatibility protein 6, OR allele OS=Neurospora crassa (strain ATCC 24698 / 74-OR23-1A / CBS 708.71 / DSM 1257 / FGSC 987) GN=het-6 PE=4 SV=1
12777_g	gi|627823566|ref|XP_007684460.1| hypothetical protein COCMIDRAFT_85596 [Bipolaris oryzae ATCC 44560] >gi|576935587|gb|EUC49090.1| hypothetical protein COCMIDRAFT_85596 [Bipolaris oryzae ATCC 44560]	GO:0003824,hypothetical protein COCMIDRAFT_85596;GO:0008152	Alpha/beta hydrolase family	CE1	NO-HIT
12778_g	gi|636583145|ref|XP_008022911.1| hypothetical protein SETTUDRAFT_37738 [Setosphaeria turcica Et28A] >gi|482812496|gb|EOA89215.1| hypothetical protein SETTUDRAFT_37738 [Setosphaeria turcica Et28A]	NO-HIT	NO-HIT	NO-HIT	NO-HIT
12784_g	NO-HIT	NO-HIT	NO-HIT	NO-HIT	NO-HIT
12785_g	gi|452000143|gb|EMD92605.1| hypothetical protein COCHEDRAFT_1194053 [Bipolaris maydis C5] >gi|477591228|gb|ENI08301.1| hypothetical protein COCC4DRAFT_69925 [Bipolaris maydis ATCC 48331]	NO-HIT	NO-HIT	NO-HIT	NO-HIT
12787_g	gi|636750259|ref|XP_008077303.1| GroES-like protein [Glarea lozoyensis ATCC 20868] >gi|512206405|gb|EPE35224.1| GroES-like protein [Glarea lozoyensis ATCC 20868]	NO-HIT	Zinc-binding dehydrogenase	NO-HIT	gnl|BL_ORD_ID|13067 sp|Q9Y7D0|LOVC_ASPTE Enoyl reductase LovC OS=Aspergillus terreus GN=lovC PE=1 SV=1
12789_g	gi|347829089|emb|CCD44786.1| similar to MFS multidrug transporter [Botrytis cinerea T4]	NO-HIT	NO-HIT	NO-HIT	gnl|BL_ORD_ID|14544 sp|Q10487|MFS1_SCHPO Transporter mfs1 OS=Schizosaccharomyces pombe (strain 972 / ATCC 24843) GN=mfs1 PE=3 SV=1
1278_g	NO-HIT	NO-HIT	NO-HIT	NO-HIT	NO-HIT
12790_g	NO-HIT	NO-HIT	NO-HIT	NO-HIT	NO-HIT
12791_g	gi|629663911|ref|XP_007794733.1| putative short-chain dehydrogenase reductase protein [Eutypa lata UCREL1] >gi|471565689|gb|EMR66224.1| putative short-chain dehydrogenase reductase protein [Eutypa lata UCREL1]	NO-HIT	NO-HIT	NO-HIT	NO-HIT
12792_g	gi|615422325|ref|XP_007587101.1| hypothetical protein UCRNP2_7863 [Neofusicoccum parvum UCRNP2] >gi|485918931|gb|EOD45419.1| hypothetical protein UCRNP2_7863 [Neofusicoccum parvum UCRNP2]	NO-HIT	NO-HIT	NO-HIT	NO-HIT
12793_g	gi|315046712|ref|XP_003172731.1| hypothetical protein MGYG_05317 [Microsporum gypseum CBS 118893] >gi|311343117|gb|EFR02320.1| hypothetical protein MGYG_05317 [Microsporum gypseum CBS 118893]	NO-HIT	NO-HIT	NO-HIT	NO-HIT
12794_g	gi|242827177|ref|XP_002488778.1| multiple ankyrin repeats single kh domain protein, putative [Talaromyces stipitatus ATCC 10500] >gi|218712034|gb|EED11462.1| multiple ankyrin repeats single kh domain protein, putative [Talaromyces stipitatus ATCC 10500]	NO-HIT	NO-HIT	NO-HIT	NO-HIT
12795_g	gi|396494495|ref|XP_003844317.1| hypothetical protein LEMA_P019680.1 [Leptosphaeria maculans JN3] >gi|312220897|emb|CBY00838.1| hypothetical protein LEMA_P019680.1 [Leptosphaeria maculans JN3]	NO-HIT	NO-HIT	NO-HIT	NO-HIT
12796_g	gi|327350985|gb|EGE79842.1| membrane biogenesis protein Yop1 [Blastomyces dermatitidis ATCC 18188]	NO-HIT	TB2/DP1, HVA22 family	NO-HIT	gnl|BL_ORD_ID|30806 sp|Q4WTW3|YOP1_ASPFU Protein yop1 OS=Neosartorya fumigata (strain ATCC MYA-4609 / Af293 / CBS 101355 / FGSC A1100) GN=yop1 PE=3 SV=1
12800_g	gi|396493964|ref|XP_003844197.1| similar to glucoamylase/glucan 1,4-alpha-glucosidase [Leptosphaeria maculans JN3] >gi|312220777|emb|CBY00718.1| similar to glucoamylase/glucan 1,4-alpha-glucosidase [Leptosphaeria maculans JN3]	GO:0004339,glucoamylase glucan -alpha-glucosidase;GO:0000272;GO:2001070;EC:3.2.1.3	Glycosyl hydrolases family 15	GH15	gnl|BL_ORD_ID|1386 sp|P36914|AMYG_ASPOR Glucoamylase OS=Aspergillus oryzae (strain ATCC 42149 / RIB 40) GN=glaA PE=2 SV=2
12801_g	gi|627883267|ref|XP_007690333.1| hypothetical protein COCMIDRAFT_101585 [Bipolaris oryzae ATCC 44560] >gi|576929530|gb|EUC43136.1| hypothetical protein COCMIDRAFT_101585 [Bipolaris oryzae ATCC 44560]	NO-HIT	NO-HIT	NO-HIT	NO-HIT
12802_g	gi|578489611|gb|EUN27034.1| hypothetical protein COCVIDRAFT_99211 [Bipolaris victoriae FI3]	NO-HIT	NO-HIT	NO-HIT	NO-HIT
12803_g	gi|396493981|ref|XP_003844200.1| hypothetical protein LEMA_P018510.1 [Leptosphaeria maculans JN3] >gi|312220780|emb|CBY00721.1| hypothetical protein LEMA_P018510.1 [Leptosphaeria maculans JN3]	NO-HIT	rRNA processing/ribosome biogenesis	NO-HIT	gnl|BL_ORD_ID|20426 sp|P87243|RIX1_SCHPO Pre-rRNA-processing protein rix1 OS=Schizosaccharomyces pombe (strain 972 / ATCC 24843) GN=rix1 PE=1 SV=1
12808_g	gi|636592501|ref|XP_008027589.1| hypothetical protein SETTUDRAFT_117699 [Setosphaeria turcica Et28A] >gi|482808181|gb|EOA85114.1| hypothetical protein SETTUDRAFT_117699 [Setosphaeria turcica Et28A]	NO-HIT	NO-HIT	NO-HIT	NO-HIT
1280_g	gi|636594267|ref|XP_008028472.1| hypothetical protein SETTUDRAFT_92314 [Setosphaeria turcica Et28A] >gi|482807010|gb|EOA84062.1| hypothetical protein SETTUDRAFT_92314 [Setosphaeria turcica Et28A]	NO-HIT	Ubiquitin-conjugating enzyme	NO-HIT	NO-HIT
12810_g	gi|629664281|ref|XP_007794828.1| putative glycoside hydrolase family 61 protein [Eutypa lata UCREL1] >gi|471565496|gb|EMR66073.1| putative glycoside hydrolase family 61 protein [Eutypa lata UCREL1]	NO-HIT	Glycosyl hydrolase family 61	AA9	gnl|BL_ORD_ID|7496 sp|A1DBS6|EGLD_NEOFI Probable endo-beta-1,4-glucanase D OS=Neosartorya fischeri (strain ATCC 1020 / DSM 3700 / FGSC A1164 / NRRL 181) GN=eglD PE=3 SV=1
12811_g	gi|628194524|ref|XP_007709471.1| hypothetical protein COCCADRAFT_23993 [Bipolaris zeicola 26-R-13] >gi|576922121|gb|EUC36253.1| hypothetical protein COCCADRAFT_23993 [Bipolaris zeicola 26-R-13]	NO-HIT	NACHT domain	NO-HIT	gnl|BL_ORD_ID|23157 sp|Q9USW9|SGF29_SCHPO SAGA-associated factor 29 OS=Schizosaccharomyces pombe (strain 972 / ATCC 24843) GN=sgf29 PE=1 SV=2
12813_g	gi|242812309|ref|XP_002485931.1| conserved hypothetical protein [Talaromyces stipitatus ATCC 10500] >gi|218714270|gb|EED13693.1| conserved hypothetical protein [Talaromyces stipitatus ATCC 10500]	NO-HIT	Dynamin family	NO-HIT	NO-HIT
12816_g	gi|330918376|ref|XP_003298203.1| hypothetical protein PTT_08828 [Pyrenophora teres f. teres 0-1] >gi|311328757|gb|EFQ93706.1| hypothetical protein PTT_08828 [Pyrenophora teres f. teres 0-1]	NO-HIT	NO-HIT	NO-HIT	NO-HIT
12817_g	gi|636583261|ref|XP_008022969.1| hypothetical protein SETTUDRAFT_104988 [Setosphaeria turcica Et28A] >gi|482812388|gb|EOA89107.1| hypothetical protein SETTUDRAFT_104988 [Setosphaeria turcica Et28A]	NO-HIT	NO-HIT	NO-HIT	NO-HIT
12818_g	gi|662510804|gb|KEQ68390.1| hypothetical protein M436DRAFT_76909 [Aureobasidium pullulans var. namibiae CBS 147.97]	NO-HIT	NO-HIT	NO-HIT	NO-HIT
12819_g	gi|452000078|gb|EMD92540.1| hypothetical protein COCHEDRAFT_1194008 [Bipolaris maydis C5] >gi|477591162|gb|ENI08235.1| hypothetical protein COCC4DRAFT_69878 [Bipolaris maydis ATCC 48331]	GO:0055114,hypothetical protein COCHEDRAFT_1194008;GO:0016491	short chain dehydrogenase	NO-HIT	gnl|BL_ORD_ID|31089 sp|O74628|YQ53_SCHPO Uncharacterized oxidoreductase C162.03 OS=Schizosaccharomyces pombe (strain 972 / ATCC 24843) GN=SPCC162.03 PE=3 SV=1
12821_g	gi|330926477|ref|XP_003301474.1| hypothetical protein PTT_12993 [Pyrenophora teres f. teres 0-1] >gi|330930080|ref|XP_003302886.1| hypothetical protein PTT_14870 [Pyrenophora teres f. teres 0-1] >gi|311321469|gb|EFQ89018.1| hypothetical protein PTT_14870 [Pyrenophora teres f. teres 0-1] >gi|311323663|gb|EFQ90430.1| hypothetical protein PTT_12993 [Pyrenophora teres f. teres 0-1]	NO-HIT	NO-HIT	NO-HIT	NO-HIT
12824_g	gi|189190372|ref|XP_001931525.1| vacuolar protein sorting-associated protein 45 [Pyrenophora tritici-repentis Pt-1C-BFP] >gi|187973131|gb|EDU40630.1| vacuolar protein sorting-associated protein 45 [Pyrenophora tritici-repentis Pt-1C-BFP]	GO:0006904,vacuolar protein sorting-associated protein 45	Sec1 family	NO-HIT	gnl|BL_ORD_ID|27266 sp|Q09805|VPS45_SCHPO Vacuolar protein sorting-associated protein 45 OS=Schizosaccharomyces pombe (strain 972 / ATCC 24843) GN=vps45 PE=3 SV=1
12826_g	gi|396494255|ref|XP_003844261.1| similar to copper amine oxidase [Leptosphaeria maculans JN3] >gi|312220841|emb|CBY00782.1| similar to copper amine oxidase [Leptosphaeria maculans JN3]	GO:0005507,copper amine oxidase;GO:0055114;GO:0048038;GO:0008131;GO:0009308;EC:1.4.3.21	Copper amine oxidase, enzyme domain	NO-HIT	gnl|BL_ORD_ID|1232 sp|Q12556|AMO1_ASPNG Copper amine oxidase 1 OS=Aspergillus niger GN=AO-I PE=1 SV=2
12827_g	NO-HIT	NO-HIT	NO-HIT	NO-HIT	NO-HIT
12829_g	gi|330906926|ref|XP_003295649.1| hypothetical protein PTT_02061 [Pyrenophora teres f. teres 0-1] >gi|311332903|gb|EFQ96258.1| hypothetical protein PTT_02061 [Pyrenophora teres f. teres 0-1]	GO:0030001,hypothetical protein PTT_02061;GO:0016020;GO:0046873;GO:0055085	CorA-like Mg2+ transporter protein	NO-HIT	NO-HIT
1282_g	gi|330930549|ref|XP_003303079.1| hypothetical protein PTT_15115 [Pyrenophora teres f. teres 0-1] >gi|311321203|gb|EFQ88835.1| hypothetical protein PTT_15115 [Pyrenophora teres f. teres 0-1]	NO-HIT	Scramblase	NO-HIT	NO-HIT
12830_g	gi|627833977|ref|XP_007687735.1| hypothetical protein COCMIDRAFT_94629 [Bipolaris oryzae ATCC 44560] >gi|576932205|gb|EUC45751.1| hypothetical protein COCMIDRAFT_94629 [Bipolaris oryzae ATCC 44560]	NO-HIT	NO-HIT	NO-HIT	NO-HIT
12832_g	gi|662514291|gb|KEQ71860.1| hypothetical protein M436DRAFT_50338 [Aureobasidium pullulans var. namibiae CBS 147.97]	NO-HIT	Protein of unknown function (DUF3431)	NO-HIT	NO-HIT
12833_g	gi|615478524|ref|XP_007603393.1| hypothetical protein CFIO01_04677 [Colletotrichum fioriniae PJ7] >gi|588890200|gb|EXF72971.1| hypothetical protein CFIO01_04677 [Colletotrichum fioriniae PJ7]	NO-HIT	Alcohol dehydrogenase GroES-like domain	NO-HIT	gnl|BL_ORD_ID|442 sp|P07246|ADH3_YEAST Alcohol dehydrogenase 3, mitochondrial OS=Saccharomyces cerevisiae (strain ATCC 204508 / S288c) GN=ADH3 PE=1 SV=2
12836_g	gi|302895936|ref|XP_003046848.1| hypothetical protein NECHADRAFT_83248 [Nectria haematococca mpVI 77-13-4] >gi|256727776|gb|EEU41135.1| hypothetical protein NECHADRAFT_83248 [Nectria haematococca mpVI 77-13-4]	NO-HIT	NO-HIT	NO-HIT	NO-HIT
12837_g	NO-HIT	NO-HIT	NO-HIT	NO-HIT	NO-HIT
12838_g	gi|407923923|gb|EKG16985.1| Transcription factor fungi [Macrophomina phaseolina MS6]	NO-HIT	Fungal specific transcription factor domain	NO-HIT	gnl|BL_ORD_ID|29592 sp|Q9UTN0|YII3_SCHPO Uncharacterized transcriptional regulatory protein C139.03 OS=Schizosaccharomyces pombe (strain 972 / ATCC 24843) GN=SPAC139.03 PE=3 SV=1
12840_g	gi|70983949|ref|XP_747500.1| salicylate hydroxylase [Aspergillus fumigatus Af293] >gi|66845126|gb|EAL85462.1| salicylate hydroxylase, putative [Aspergillus fumigatus Af293]	GO:0016491,fad binding domain protein;GO:0055114	FAD binding domain	NO-HIT	NO-HIT
12847_g	gi|189188226|ref|XP_001930452.1| conserved hypothetical protein [Pyrenophora tritici-repentis Pt-1C-BFP] >gi|187972058|gb|EDU39557.1| conserved hypothetical protein [Pyrenophora tritici-repentis Pt-1C-BFP]	NO-HIT	Putative Sin3 binding protein	NO-HIT	gnl|BL_ORD_ID|24497 sp|Q9P7B0|STB3_SCHPO Protein STB3 homolog OS=Schizosaccharomyces pombe (strain 972 / ATCC 24843) GN=stb3 PE=1 SV=2
12848_g	NO-HIT	NO-HIT	NO-HIT	NO-HIT	NO-HIT
12849_g	gi|628209496|ref|XP_007712903.1| hypothetical protein COCCADRAFT_97731 [Bipolaris zeicola 26-R-13] >gi|576918606|gb|EUC32798.1| hypothetical protein COCCADRAFT_97731 [Bipolaris zeicola 26-R-13]	NO-HIT	Toprim domain	NO-HIT	gnl|BL_ORD_ID|25960 sp|O60126|TOP3_SCHPO DNA topoisomerase 3 OS=Schizosaccharomyces pombe (strain 972 / ATCC 24843) GN=top3 PE=1 SV=2
1284_g	gi|627832545|ref|XP_007687290.1| hypothetical protein COCMIDRAFT_36138 [Bipolaris oryzae ATCC 44560] >gi|576932640|gb|EUC46178.1| hypothetical protein COCMIDRAFT_36138 [Bipolaris oryzae ATCC 44560]	GO:0004066,asparagine synthetase;GO:0006529;EC:6.3.5.4	Asparagine synthase	NO-HIT	NO-HIT
12852_g	NO-HIT	NO-HIT	NO-HIT	NO-HIT	NO-HIT
12853_g	gi|748558662|dbj|GAM35412.1| DUF718 domain protein [Talaromyces cellulolyticus]	GO:0005737,l-rhamnose 1-epimerase;GO:0019299;GO:0016857	Domain of unknown function (DUF718)	NO-HIT	NO-HIT
12854_g	gi|330917814|ref|XP_003297966.1| hypothetical protein PTT_08543 [Pyrenophora teres f. teres 0-1] >gi|311329068|gb|EFQ93929.1| hypothetical protein PTT_08543 [Pyrenophora teres f. teres 0-1]	GO:0055085,tartrate transporter;GO:0016021	Major Facilitator Superfamily	NO-HIT	gnl|BL_ORD_ID|29401 sp|Q9P6J0|YHDC_SCHPO Uncharacterized transporter C1683.12 OS=Schizosaccharomyces pombe (strain 972 / ATCC 24843) GN=SPBC1683.12 PE=3 SV=1
12855_g	gi|636581239|ref|XP_008021958.1| hypothetical protein SETTUDRAFT_166984 [Setosphaeria turcica Et28A] >gi|482813317|gb|EOA90008.1| hypothetical protein SETTUDRAFT_166984 [Setosphaeria turcica Et28A]	NO-HIT	NO-HIT	NO-HIT	NO-HIT
12856_g	gi|656905237|gb|KEF50996.1| hypothetical protein A1O9_12950 [Exophiala aquamarina CBS 119918]	NO-HIT	Carboxylesterase family	CE10	gnl|BL_ORD_ID|12802 sp|P32947|LIP3_CANRU Lipase 3 OS=Candida rugosa GN=LIP3 PE=1 SV=1
12857_g	gi|396493461|ref|XP_003844042.1| hypothetical protein LEMA_P016930.1 [Leptosphaeria maculans JN3] >gi|312220622|emb|CBY00563.1| hypothetical protein LEMA_P016930.1 [Leptosphaeria maculans JN3]	GO:0005737,hypothetical protein LEMA_P016930.1;GO:0048312	Mitochondrial function, CLU-N-term	NO-HIT	gnl|BL_ORD_ID|4702 sp|Q0U0H7|CLU_PHANO Clustered mitochondria protein homolog OS=Phaeosphaeria nodorum (strain SN15 / ATCC MYA-4574 / FGSC 10173) GN=CLU1 PE=3 SV=2
12858_g	NO-HIT	NO-HIT	NO-HIT	NO-HIT	NO-HIT
1285_g	gi|169615855|ref|XP_001801343.1| hypothetical protein SNOG_11093 [Phaeosphaeria nodorum SN15] >gi|160703065|gb|EAT81592.2| hypothetical protein SNOG_11093 [Phaeosphaeria nodorum SN15]	GO:0070981,hypothetical protein SNOG_11093;GO:0004066;GO:0005524;EC:6.3.5.4	Asparagine synthase	NO-HIT	NO-HIT
12860_g	NO-HIT	NO-HIT	NO-HIT	NO-HIT	NO-HIT
12867_g	gi|530459768|gb|EQB43280.1| hypothetical protein CGLO_18091 [Colletotrichum gloeosporioides Cg-14]	NO-HIT	OPT oligopeptide transporter protein	NO-HIT	gnl|BL_ORD_ID|17192 sp|P40897|OPT1_YEAST Oligopeptide transporter 1 OS=Saccharomyces cerevisiae (strain ATCC 204508 / S288c) GN=OPT1 PE=1 SV=1
1286_g	NO-HIT	NO-HIT	NO-HIT	NO-HIT	NO-HIT
12870_g	gi|636581247|ref|XP_008021962.1| hypothetical protein SETTUDRAFT_182582 [Setosphaeria turcica Et28A] >gi|482813323|gb|EOA90014.1| hypothetical protein SETTUDRAFT_182582 [Setosphaeria turcica Et28A]	GO:0042254,hypothetical protein SETTUDRAFT_182582	Ribosomal protein L24e	NO-HIT	gnl|BL_ORD_ID|20755 sp|Q6CF69|RLP24_YARLI Ribosome biogenesis protein RLP24 OS=Yarrowia lipolytica (strain CLIB 122 / E 150) GN=RLP24 PE=3 SV=1
12871_g	gi|169622836|ref|XP_001804826.1| hypothetical protein SNOG_14642 [Phaeosphaeria nodorum SN15] >gi|111056714|gb|EAT77834.1| hypothetical protein SNOG_14642 [Phaeosphaeria nodorum SN15]	GO:0030150,hypothetical protein SNOG_14642;GO:0005744	NO-HIT	NO-HIT	gnl|BL_ORD_ID|25728 sp|Q4WI88|TIM14_ASPFU Mitochondrial import inner membrane translocase subunit tim14 OS=Neosartorya fumigata (strain ATCC MYA-4609 / Af293 / CBS 101355 / FGSC A1100) GN=pam18 PE=3 SV=1
12873_g	gi|330912608|ref|XP_003296007.1| hypothetical protein PTT_04384 [Pyrenophora teres f. teres 0-1] >gi|311332192|gb|EFQ95899.1| hypothetical protein PTT_04384 [Pyrenophora teres f. teres 0-1]	NO-HIT	Uncharacterised protein family UPF0546	NO-HIT	NO-HIT
12875_g	gi|396493578|ref|XP_003844087.1| hypothetical protein LEMA_P017380.1 [Leptosphaeria maculans JN3] >gi|312220667|emb|CBY00608.1| hypothetical protein LEMA_P017380.1 [Leptosphaeria maculans JN3]	GO:0000178,hypothetical protein LEMA_P017380.1;GO:0003723	Exosome complex exonuclease RRP4 N-terminal region	NO-HIT	gnl|BL_ORD_ID|21501 sp|Q09704|RRP4_SCHPO Exosome complex component rrp4 OS=Schizosaccharomyces pombe (strain 972 / ATCC 24843) GN=rrp4 PE=3 SV=1
12877_g	gi|380480195|emb|CCF42576.1| hypothetical protein CH063_12535 [Colletotrichum higginsianum]	NO-HIT	Protein of unknown function (DUF1593)	NO-HIT	NO-HIT
12878_g	gi|358389508|gb|EHK27100.1| hypothetical protein TRIVIDRAFT_33676 [Trichoderma virens Gv29-8]	GO:0016021,hypothetical protein TRIVIDRAFT_33676;GO:0055085;GO:0022857	Sugar (and other) transporter	NO-HIT	gnl|BL_ORD_ID|13385 sp|P15685|MAL61_YEASX Maltose permease MAL61 OS=Saccharomyces cerevisiae GN=MAL61 PE=3 SV=1
12879_g	gi|169623082|ref|XP_001804949.1| hypothetical protein SNOG_14767 [Phaeosphaeria nodorum SN15] >gi|160704911|gb|EAT77959.2| hypothetical protein SNOG_14767 [Phaeosphaeria nodorum SN15]	NO-HIT	Rhomboid family	NO-HIT	NO-HIT
1287_g	gi|169626299|ref|XP_001806550.1| hypothetical protein SNOG_16435 [Phaeosphaeria nodorum SN15] >gi|111055013|gb|EAT76133.1| hypothetical protein SNOG_16435 [Phaeosphaeria nodorum SN15]	NO-HIT	NO-HIT	NO-HIT	NO-HIT
12882_g	gi|636581263|ref|XP_008021970.1| hypothetical protein SETTUDRAFT_158664 [Setosphaeria turcica Et28A] >gi|482813337|gb|EOA90028.1| hypothetical protein SETTUDRAFT_158664 [Setosphaeria turcica Et28A]	NO-HIT	NO-HIT	NO-HIT	NO-HIT
12885_g	NO-HIT	NO-HIT	NO-HIT	NO-HIT	NO-HIT
12887_g	gi|189188340|ref|XP_001930509.1| isoflavone reductase family protein [Pyrenophora tritici-repentis Pt-1C-BFP] >gi|187972115|gb|EDU39614.1| isoflavone reductase family protein [Pyrenophora tritici-repentis Pt-1C-BFP]	NO-HIT	NmrA-like family	NO-HIT	NO-HIT
12889_g	NO-HIT	NO-HIT	NO-HIT	NO-HIT	NO-HIT
1288_g	gi|330919322|ref|XP_003298563.1| hypothetical protein PTT_09323 [Pyrenophora teres f. teres 0-1] >gi|311328168|gb|EFQ93343.1| hypothetical protein PTT_09323 [Pyrenophora teres f. teres 0-1]	GO:0005488,hypothetical protein PTT_09323	NO-HIT	NO-HIT	NO-HIT
12890_g	gi|189188362|ref|XP_001930520.1| secretory phospholipase A2 [Pyrenophora tritici-repentis Pt-1C-BFP] >gi|187972126|gb|EDU39625.1| secretory phospholipase A2 [Pyrenophora tritici-repentis Pt-1C-BFP]	NO-HIT	Prokaryotic phospholipase A2	NO-HIT	NO-HIT
12891_g	gi|169623112|ref|XP_001804964.1| hypothetical protein SNOG_14783 [Phaeosphaeria nodorum SN15] >gi|160704915|gb|EAT77975.2| hypothetical protein SNOG_14783 [Phaeosphaeria nodorum SN15]	NO-HIT	Prokaryotic phospholipase A2	NO-HIT	NO-HIT
12892_g	gi|671147734|ref|XP_008713021.1| hypothetical protein HMPREF1541_10128 [Cyphellophora europaea CBS 101466] >gi|568122658|gb|ETN45251.1| hypothetical protein HMPREF1541_10128 [Cyphellophora europaea CBS 101466]	NO-HIT	NO-HIT	NO-HIT	NO-HIT
12895_g	NO-HIT	NO-HIT	NO-HIT	NO-HIT	NO-HIT
12896_g	gi|451994225|gb|EMD86696.1| hypothetical protein COCHEDRAFT_1185873 [Bipolaris maydis C5] >gi|477586005|gb|ENI03091.1| hypothetical protein COCC4DRAFT_62909 [Bipolaris maydis ATCC 48331]	NO-HIT	NO-HIT	NO-HIT	NO-HIT
12897_g	gi|169623120|ref|XP_001804968.1| hypothetical protein SNOG_14789 [Phaeosphaeria nodorum SN15] >gi|111056861|gb|EAT77981.1| hypothetical protein SNOG_14789 [Phaeosphaeria nodorum SN15]	NO-HIT	Domain of unknown function (DUF1772)	NO-HIT	NO-HIT
12899_g	NO-HIT	NO-HIT	NO-HIT	NO-HIT	NO-HIT
128_g	gi|452002623|gb|EMD95081.1| hypothetical protein COCHEDRAFT_1091046 [Bipolaris maydis C5] >gi|477582996|gb|ENI00099.1| hypothetical protein COCC4DRAFT_151443 [Bipolaris maydis ATCC 48331]	NO-HIT	Endoplasmic reticulum-based factor for assembly of V-ATPase	NO-HIT	NO-HIT
12906_g	gi|396460860|ref|XP_003835042.1| hypothetical protein LEMA_P071850.1 [Leptosphaeria maculans JN3] >gi|312211592|emb|CBX91677.1| hypothetical protein LEMA_P071850.1 [Leptosphaeria maculans JN3]	NO-HIT	Ring finger domain	NO-HIT	gnl|BL_ORD_ID|28269 sp|P87237|YC0C_SCHPO Uncharacterized RING finger protein C4G3.12c OS=Schizosaccharomyces pombe (strain 972 / ATCC 24843) GN=SPCC4G3.12c PE=3 SV=1
12907_g	gi|396460856|ref|XP_003835040.1| similar to SNARE complex subunit (Vam7) [Leptosphaeria maculans JN3] >gi|312211590|emb|CBX91675.1| similar to SNARE complex subunit (Vam7) [Leptosphaeria maculans JN3]	GO:0007154,snare complex subunit;GO:0035091	PX domain	NO-HIT	gnl|BL_ORD_ID|27018 sp|O74509|VAM7_SCHPO Vacuolar morphogenesis protein 7 homolog OS=Schizosaccharomyces pombe (strain 972 / ATCC 24843) GN=SPCC594.06c PE=3 SV=1
12909_g	gi|636581251|ref|XP_008021964.1| hypothetical protein SETTUDRAFT_158656 [Setosphaeria turcica Et28A] >gi|482813326|gb|EOA90017.1| hypothetical protein SETTUDRAFT_158656 [Setosphaeria turcica Et28A]	NO-HIT	NO-HIT	NO-HIT	NO-HIT
12911_g	gi|330925360|ref|XP_003301021.1| hypothetical protein PTT_12420 [Pyrenophora teres f. teres 0-1] >gi|311324584|gb|EFQ90893.1| hypothetical protein PTT_12420 [Pyrenophora teres f. teres 0-1]	NO-HIT	NO-HIT	NO-HIT	NO-HIT
12912_g	gi|742175831|ref|XP_010886812.1| PREDICTED: cyclin-dependent kinase 4 inhibitor B-like [Esox lucius]	NO-HIT	Ankyrin repeats (3 copies)	NO-HIT	NO-HIT
12913_g	gi|751760985|gb|KIN09158.1| hypothetical protein OIDMADRAFT_141224 [Oidiodendron maius Zn]	NO-HIT	Fungal specific transcription factor domain	NO-HIT	NO-HIT
12916_g	gi|636581257|ref|XP_008021967.1| hypothetical protein SETTUDRAFT_166995 [Setosphaeria turcica Et28A] >gi|482813331|gb|EOA90022.1| hypothetical protein SETTUDRAFT_166995 [Setosphaeria turcica Et28A]	NO-HIT	Sodium/calcium exchanger protein	NO-HIT	gnl|BL_ORD_ID|27076 sp|Q99385|VCX1_YEAST Vacuolar calcium ion transporter OS=Saccharomyces cerevisiae (strain ATCC 204508 / S288c) GN=VCX1 PE=1 SV=1
12918_g	gi|330924703|ref|XP_003300744.1| hypothetical protein PTT_12084 [Pyrenophora teres f. teres 0-1] >gi|311324956|gb|EFQ91154.1| hypothetical protein PTT_12084 [Pyrenophora teres f. teres 0-1]	NO-HIT	UcrQ family	NO-HIT	gnl|BL_ORD_ID|19770 sp|P48503|QCR8_NEUCR Cytochrome b-c1 complex subunit 8 OS=Neurospora crassa (strain ATCC 24698 / 74-OR23-1A / CBS 708.71 / DSM 1257 / FGSC 987) GN=qcr-8 PE=1 SV=1
1291_g	gi|169785207|ref|XP_001827064.1| gluconate 5-dehydrogenase [Aspergillus oryzae RIB40] >gi|238506183|ref|XP_002384293.1| gluconate 5-dehydrogenase, putative [Aspergillus flavus NRRL3357] >gi|83775812|dbj|BAE65931.1| unnamed protein product [Aspergillus oryzae RIB40] >gi|220689006|gb|EED45357.1| gluconate 5-dehydrogenase, putative [Aspergillus flavus NRRL3357]	GO:0008152,gluconate 5-	Enoyl-(Acyl carrier protein) reductase	NO-HIT	NO-HIT
12920_g	gi|452000356|gb|EMD92817.1| hypothetical protein COCHEDRAFT_1212639 [Bipolaris maydis C5] >gi|477587713|gb|ENI04794.1| hypothetical protein COCC4DRAFT_139707 [Bipolaris maydis ATCC 48331]	NO-HIT	Clr5 domain	NO-HIT	NO-HIT
12921_g	gi|628228939|ref|XP_007721703.1| hypothetical protein A1O1_02602 [Capronia coronata CBS 617.96] >gi|590019010|gb|EXJ94209.1| hypothetical protein A1O1_02602 [Capronia coronata CBS 617.96]	NO-HIT	NO-HIT	NO-HIT	NO-HIT
12922_g	gi|440633648|gb|ELR03567.1| serine/threonine protein kinase [Pseudogymnoascus destructans 20631-21]	GO:0016772,serine threonine protein	Protein kinase domain	NO-HIT	NO-HIT
12934_g	gi|563298087|gb|ESZ98209.1| hypothetical protein SBOR_1385 [Sclerotinia borealis F-4157]	NO-HIT	Enoyl-(Acyl carrier protein) reductase	NO-HIT	gnl|BL_ORD_ID|30251 sp|Q9URX0|YLX6_SCHPO Uncharacterized oxidoreductase C922.06 OS=Schizosaccharomyces pombe (strain 972 / ATCC 24843) GN=SPAC922.06 PE=3 SV=1
12937_g	gi|758211568|ref|XP_011327951.1| hypothetical protein FGSG_09742 [Fusarium graminearum PH-1] >gi|558866282|gb|ESU16365.1| hypothetical protein FGSG_09742 [Fusarium graminearum PH-1] >gi|596550209|gb|EYB29795.1| hypothetical protein FG05_09742 [Fusarium graminearum] >gi|699033114|emb|CEF85672.1| unnamed protein product [Fusarium graminearum]	NO-HIT	NO-HIT	NO-HIT	NO-HIT
12939_g	gi|189198986|ref|XP_001935830.1| phosphotransferase enzyme family protein [Pyrenophora tritici-repentis Pt-1C-BFP] >gi|187982929|gb|EDU48417.1| phosphotransferase enzyme family protein [Pyrenophora tritici-repentis Pt-1C-BFP]	GO:0016772,phosphotransferase enzyme family protein	NO-HIT	NO-HIT	NO-HIT
12941_g	gi|630012089|ref|XP_007830030.1| hypothetical protein PFICI_03258 [Pestalotiopsis fici W106-1] >gi|573065631|gb|ETS85233.1| hypothetical protein PFICI_03258 [Pestalotiopsis fici W106-1]	NO-HIT	NO-HIT	NO-HIT	NO-HIT
12944_g	gi|636590443|ref|XP_008026560.1| hypothetical protein SETTUDRAFT_151762 [Setosphaeria turcica Et28A] >gi|482808895|gb|EOA85756.1| hypothetical protein SETTUDRAFT_151762 [Setosphaeria turcica Et28A]	NO-HIT	NO-HIT	NO-HIT	NO-HIT
12952_g	NO-HIT	NO-HIT	NO-HIT	NO-HIT	NO-HIT
12954_g	gi|615478809|ref|XP_007603450.1| Sulfide:quinone oxidoreductase/flavo-binding protein [Colletotrichum fioriniae PJ7] >gi|588890155|gb|EXF72931.1| Sulfide:quinone oxidoreductase/flavo-binding protein [Colletotrichum fioriniae PJ7]	GO:0055114,sulfide:quinone oxidoreductase flavo-binding protein;GO:0016491	NO-HIT	NO-HIT	gnl|BL_ORD_ID|10779 sp|O94284|HMT2_SCHPO Sulfide:quinone oxidoreductase, mitochondrial OS=Schizosaccharomyces pombe (strain 972 / ATCC 24843) GN=hmt2 PE=3 SV=1
12956_g	gi|596681869|ref|XP_007278992.1| flavin-containing monooxygenase [Colletotrichum gloeosporioides Nara gc5] >gi|429857032|gb|ELA31915.1| flavin-containing monooxygenase [Colletotrichum gloeosporioides Nara gc5]	NO-HIT	Pyridine nucleotide-disulphide oxidoreductase	NO-HIT	NO-HIT
12957_g	gi|407923136|gb|EKG16223.1| Pyridoxal phosphate-dependent enzyme beta subunit [Macrophomina phaseolina MS6]	NO-HIT	Pyridoxal-phosphate dependent enzyme	NO-HIT	gnl|BL_ORD_ID|5870 sp|O59701|CYSK1_SCHPO Cysteine synthase 1 OS=Schizosaccharomyces pombe (strain 972 / ATCC 24843) GN=cys11 PE=3 SV=1
12958_g	gi|662517554|gb|KEQ75116.1| putative TPA: cytochrome P450 oxidoreductase [Aureobasidium pullulans var. namibiae CBS 147.97]	NO-HIT	Cytochrome P450	NO-HIT	NO-HIT
1295_g	gi|189210122|ref|XP_001941393.1| protein phosphatase 2C family protein [Pyrenophora tritici-repentis Pt-1C-BFP] >gi|187977486|gb|EDU44112.1| protein phosphatase 2C family protein [Pyrenophora tritici-repentis Pt-1C-BFP]	GO:0004721,protein phosphatase 2c family protein;EC:3.1.3.16	Protein phosphatase 2C	NO-HIT	NO-HIT
12960_g	NO-HIT	NO-HIT	NO-HIT	NO-HIT	NO-HIT
12961_g	gi|667741683|gb|KFA80375.1| hypothetical protein S40288_10283, partial [Stachybotrys chartarum IBT 40288]	NO-HIT	Heterokaryon incompatibility protein (HET)	NO-HIT	gnl|BL_ORD_ID|10626 sp|Q9UV10|HET6_NEUCR Heterokaryon incompatibility protein 6, OR allele OS=Neurospora crassa (strain ATCC 24698 / 74-OR23-1A / CBS 708.71 / DSM 1257 / FGSC 987) GN=het-6 PE=4 SV=1
12963_g	gi|631232741|ref|XP_007911293.1| putative dj-1 family protein [Togninia minima UCRPA7] >gi|500261453|gb|EOO03826.1| putative dj-1 family protein [Togninia minima UCRPA7]	NO-HIT	Putative amidotransferase	NO-HIT	NO-HIT
12965_g	gi|330935801|ref|XP_003305136.1| hypothetical protein PTT_17885 [Pyrenophora teres f. teres 0-1] >gi|311317985|gb|EFQ86758.1| hypothetical protein PTT_17885 [Pyrenophora teres f. teres 0-1]	NO-HIT	GDSL-like Lipase/Acylhydrolase family	NO-HIT	NO-HIT
12966_g	gi|242760428|ref|XP_002339990.1| conserved hypothetical protein [Talaromyces stipitatus ATCC 10500] >gi|218723186|gb|EED22603.1| conserved hypothetical protein [Talaromyces stipitatus ATCC 10500]	NO-HIT	NO-HIT	NO-HIT	NO-HIT
12967_g	gi|242760423|ref|XP_002339989.1| hypothetical protein TSTA_060930 [Talaromyces stipitatus ATCC 10500] >gi|218723185|gb|EED22602.1| hypothetical protein TSTA_060930 [Talaromyces stipitatus ATCC 10500]	NO-HIT	NO-HIT	NO-HIT	NO-HIT
12969_g	gi|491293493|ref|WP_005151508.1| hypothetical protein [Amycolatopsis azurea] >gi|449423917|gb|EMD29228.1| hypothetical protein C791_4968 [Amycolatopsis azurea DSM 43854]	NO-HIT	NO-HIT	NO-HIT	NO-HIT
1296_g	gi|169616015|ref|XP_001801423.1| hypothetical protein SNOG_11177 [Phaeosphaeria nodorum SN15] >gi|160703095|gb|EAT81676.2| hypothetical protein SNOG_11177 [Phaeosphaeria nodorum SN15]	GO:0016787,hypothetical protein SNOG_11177	RING-H2 zinc finger	NO-HIT	NO-HIT
12975_g	gi|751752450|gb|KIN00630.1| hypothetical protein OIDMADRAFT_165289 [Oidiodendron maius Zn]	GO:0055085,mfs transporter;GO:0016021	Major Facilitator Superfamily	NO-HIT	gnl|BL_ORD_ID|29079 sp|Q9US37|YFZ4_SCHPO Uncharacterized transporter C1039.04 OS=Schizosaccharomyces pombe (strain 972 / ATCC 24843) GN=SPAC1039.04 PE=3 SV=1
12976_g	NO-HIT	NO-HIT	NO-HIT	NO-HIT	NO-HIT
12977_g	gi|380477552|emb|CCF44096.1| hypothetical protein CH063_13601 [Colletotrichum higginsianum]	NO-HIT	NO-HIT	NO-HIT	NO-HIT
1297_g	gi|330916485|ref|XP_003297434.1| hypothetical protein PTT_07845 [Pyrenophora teres f. teres 0-1] >gi|311329885|gb|EFQ94481.1| hypothetical protein PTT_07845 [Pyrenophora teres f. teres 0-1]	NO-HIT	Protein of unknown function (DUF1115)	NO-HIT	NO-HIT
12980_g	gi|730183759|gb|KHJ34611.1| putative pth11-like integral membrane protein [Erysiphe necator]	NO-HIT	NO-HIT	NO-HIT	NO-HIT
12985_g	gi|212527450|ref|XP_002143882.1| conserved hypothetical protein [Talaromyces marneffei ATCC 18224] >gi|210073280|gb|EEA27367.1| conserved hypothetical protein [Talaromyces marneffei ATCC 18224] >gi|679998300|gb|KFX50545.1| Mono- and diacylglycerol lipase [Talaromyces marneffei PM1]	NO-HIT	Lipase (class 3)	NO-HIT	NO-HIT
12986_g	NO-HIT	NO-HIT	NO-HIT	NO-HIT	NO-HIT
1298_g	gi|330916483|ref|XP_003297433.1| hypothetical protein PTT_07844 [Pyrenophora teres f. teres 0-1] >gi|311329884|gb|EFQ94480.1| hypothetical protein PTT_07844 [Pyrenophora teres f. teres 0-1]	GO:0016021,hypothetical protein PTT_07844;GO:0009279	Protein of unknown function (DUF3237)	NO-HIT	NO-HIT
12994_g	gi|679997348|gb|KFX49661.1| Nephrocystin-3 [Talaromyces marneffei PM1]	NO-HIT	Heterokaryon incompatibility protein (HET)	NO-HIT	NO-HIT
12_g	gi|350634983|gb|EHA23345.1| hypothetical protein ASPNIDRAFT_37352 [Aspergillus niger ATCC 1015]	NO-HIT	UbiA prenyltransferase family	NO-HIT	NO-HIT
13002_g	gi|451994342|gb|EMD86813.1| hypothetical protein COCHEDRAFT_1160420 [Bipolaris maydis C5] >gi|477586114|gb|ENI03200.1| hypothetical protein COCC4DRAFT_63001 [Bipolaris maydis ATCC 48331]	NO-HIT	Chromo shadow domain	NO-HIT	NO-HIT
13003_g	NO-HIT	NO-HIT	NO-HIT	NO-HIT	NO-HIT
13006_g	NO-HIT	NO-HIT	NO-HIT	NO-HIT	NO-HIT
13007_g	gi|330944129|ref|XP_003306319.1| hypothetical protein PTT_19449 [Pyrenophora teres f. teres 0-1] >gi|311316218|gb|EFQ85600.1| hypothetical protein PTT_19449 [Pyrenophora teres f. teres 0-1]	NO-HIT	Fork head domain	NO-HIT	NO-HIT
1300_g	gi|636594455|ref|XP_008028566.1| hypothetical protein SETTUDRAFT_93688 [Setosphaeria turcica Et28A] >gi|482807154|gb|EOA84206.1| hypothetical protein SETTUDRAFT_93688 [Setosphaeria turcica Et28A]	NO-HIT	NmrA-like family	NO-HIT	NO-HIT
13015_g	NO-HIT	NO-HIT	NO-HIT	NO-HIT	NO-HIT
13018_g	NO-HIT	NO-HIT	NO-HIT	NO-HIT	NO-HIT
1301_g	NO-HIT	NO-HIT	NO-HIT	NO-HIT	NO-HIT
13020_g	gi|119488582|ref|XP_001262741.1| cytidine and deoxycytidylate deaminase zinc-binding domain protein [Neosartorya fischeri NRRL 181] >gi|119410899|gb|EAW20844.1| cytidine and deoxycytidylate deaminase zinc-binding domain protein [Neosartorya fischeri NRRL 181]	GO:0046872,cytidine and deoxycytidylate deaminase zinc-binding domain protein;GO:0016787;GO:0008152	NO-HIT	NO-HIT	NO-HIT
13024_g	gi|627920167|ref|XP_007692876.1| hypothetical protein COCMIDRAFT_108368, partial [Bipolaris oryzae ATCC 44560] >gi|576926878|gb|EUC40598.1| hypothetical protein COCMIDRAFT_108368, partial [Bipolaris oryzae ATCC 44560]	NO-HIT	NO-HIT	NO-HIT	NO-HIT
13028_g	gi|636577961|ref|XP_008020319.1| hypothetical protein SETTUDRAFT_56494, partial [Setosphaeria turcica Et28A] >gi|482814959|gb|EOA91634.1| hypothetical protein SETTUDRAFT_56494, partial [Setosphaeria turcica Et28A]	NO-HIT	NO-HIT	NO-HIT	NO-HIT
1302_g	gi|628191738|ref|XP_007708796.1| hypothetical protein COCCADRAFT_86820 [Bipolaris zeicola 26-R-13] >gi|576922845|gb|EUC36969.1| hypothetical protein COCCADRAFT_86820 [Bipolaris zeicola 26-R-13]	NO-HIT	Prenyltransferase-like	NO-HIT	NO-HIT
13031_g	gi|472238678|gb|EMR83530.1| putative -like family protein [Botrytis cinerea BcDW1]	NO-HIT	NmrA-like family	NO-HIT	NO-HIT
13038_g	gi|407916561|gb|EKG09926.1| hypothetical protein MPH_12998 [Macrophomina phaseolina MS6]	NO-HIT	NO-HIT	NO-HIT	NO-HIT
13043_g	gi|682384724|gb|KFY66892.1| hypothetical protein V496_01877 [Pseudogymnoascus pannorum VKM F-4515 (FW-2607)]	NO-HIT	NO-HIT	NO-HIT	NO-HIT
13049_g	gi|667525789|gb|KFA54356.1| hypothetical protein S40293_10070 [Stachybotrys chartarum IBT 40293]	NO-HIT	DNA ligase N terminus	NO-HIT	NO-HIT
1304_g	NO-HIT	NO-HIT	NO-HIT	NO-HIT	NO-HIT
13051_g	gi|169622466|ref|XP_001804642.1| hypothetical protein SNOG_14457 [Phaeosphaeria nodorum SN15] >gi|160704780|gb|EAT78328.2| hypothetical protein SNOG_14457 [Phaeosphaeria nodorum SN15]	NO-HIT	NO-HIT	NO-HIT	NO-HIT
13056_g	gi|330937191|ref|XP_003305567.1| hypothetical protein PTT_18442 [Pyrenophora teres f. teres 0-1] >gi|311317365|gb|EFQ86342.1| hypothetical protein PTT_18442 [Pyrenophora teres f. teres 0-1]	GO:0006355,hypothetical protein PTT_18442	NO-HIT	NO-HIT	NO-HIT
1305_g	gi|169615987|ref|XP_001801409.1| hypothetical protein SNOG_11160 [Phaeosphaeria nodorum SN15] >gi|160703090|gb|EAT81659.2| hypothetical protein SNOG_11160 [Phaeosphaeria nodorum SN15]	NO-HIT	Protein of unknown function (DUF1295)	NO-HIT	NO-HIT
13063_g	gi|189195094|ref|XP_001933885.1| chitin synthase [Pyrenophora tritici-repentis Pt-1C-BFP] >gi|187979764|gb|EDU46390.1| chitin synthase [Pyrenophora tritici-repentis Pt-1C-BFP]	GO:0016758,chitin synthase	Chitin synthase	GT2	NO-HIT
13067_g	gi|342890140|gb|EGU89005.1| hypothetical protein FOXB_00517 [Fusarium oxysporum Fo5176] >gi|591442891|gb|EXL75477.1| hypothetical protein FOPG_09642 [Fusarium oxysporum f. sp. conglutinans race 2 54008]	NO-HIT	Heterokaryon incompatibility protein (HET)	NO-HIT	NO-HIT
13068_g	gi|667842112|ref|XP_007785223.1| hypothetical protein W97_09170 [Coniosporium apollinis CBS 100218] >gi|494834234|gb|EON69906.1| hypothetical protein W97_09170 [Coniosporium apollinis CBS 100218]	NO-HIT	NO-HIT	NO-HIT	NO-HIT
13075_g	gi|327352156|gb|EGE81013.1| hypothetical protein BDDG_03954 [Blastomyces dermatitidis ATCC 18188]	NO-HIT	OTT_1508-like deaminase	NO-HIT	NO-HIT
13087_g	gi|627923268|ref|XP_007693893.1| hypothetical protein COCMIDRAFT_10331 [Bipolaris oryzae ATCC 44560] >gi|576925705|gb|EUC39591.1| hypothetical protein COCMIDRAFT_10331 [Bipolaris oryzae ATCC 44560]	NO-HIT	NO-HIT	NO-HIT	NO-HIT
1308_g	gi|189209924|ref|XP_001941294.1| succinate dehydrogenase cytochrome b560 subunit [Pyrenophora tritici-repentis Pt-1C-BFP] >gi|187977387|gb|EDU44013.1| succinate dehydrogenase cytochrome b560 subunit [Pyrenophora tritici-repentis Pt-1C-BFP]	GO:0016020,mitochondrial succinate dehydrogenase cytochrome b560 subunit c;GO:0016627	Succinate dehydrogenase/Fumarate reductase transmembrane subunit	NO-HIT	NO-HIT
13091_g	gi|315051374|ref|XP_003175061.1| hypothetical protein MGYG_02590 [Microsporum gypseum CBS 118893] >gi|311340376|gb|EFQ99578.1| hypothetical protein MGYG_02590 [Microsporum gypseum CBS 118893]	NO-HIT	NO-HIT	NO-HIT	NO-HIT
13095_g	gi|169626258|ref|XP_001806530.1| hypothetical protein SNOG_16414 [Phaeosphaeria nodorum SN15] >gi|111055119|gb|EAT76239.1| hypothetical protein SNOG_16414 [Phaeosphaeria nodorum SN15]	NO-HIT	NO-HIT	NO-HIT	NO-HIT
13099_g	gi|628084218|ref|XP_007703959.1| hypothetical protein COCSADRAFT_193319 [Bipolaris sorokiniana ND90Pr] >gi|451847358|gb|EMD60666.1| hypothetical protein COCSADRAFT_193319 [Bipolaris sorokiniana ND90Pr]	NO-HIT	NO-HIT	NO-HIT	NO-HIT
13101_g	gi|451897855|emb|CCT61205.1| predicted protein [Leptosphaeria maculans JN3]	NO-HIT	NO-HIT	NO-HIT	NO-HIT
13104_g	gi|452003933|gb|EMD96389.1| hypothetical protein COCHEDRAFT_1024938 [Bipolaris maydis C5] >gi|452005132|gb|EMD97588.1| hypothetical protein COCHEDRAFT_1025982 [Bipolaris maydis C5]	NO-HIT	NO-HIT	NO-HIT	NO-HIT
13106_g	NO-HIT	NO-HIT	NO-HIT	NO-HIT	NO-HIT
13107_g	gi|119195281|ref|XP_001248244.1| predicted protein [Coccidioides immitis RS]	NO-HIT	NO-HIT	NO-HIT	NO-HIT
13112_g	NO-HIT	NO-HIT	NO-HIT	NO-HIT	NO-HIT
13117_g	gi|590053552|gb|EXK81076.1| hypothetical protein FOQG_14418 [Fusarium oxysporum f. sp. raphani 54005]	NO-HIT	HEAT repeats	NO-HIT	NO-HIT
13118_g	gi|627920379|ref|XP_007692946.1| hypothetical protein COCMIDRAFT_30543 [Bipolaris oryzae ATCC 44560] >gi|576926810|gb|EUC40535.1| hypothetical protein COCMIDRAFT_30543 [Bipolaris oryzae ATCC 44560]	NO-HIT	NO-HIT	NO-HIT	NO-HIT
13128_g	gi|451998126|gb|EMD90591.1| hypothetical protein COCHEDRAFT_1104956 [Bipolaris maydis C5] >gi|477592127|gb|ENI09198.1| hypothetical protein COCC4DRAFT_56721 [Bipolaris maydis ATCC 48331]	NO-HIT	NO-HIT	NO-HIT	NO-HIT
13129_g	gi|330934260|ref|XP_003304478.1| hypothetical protein PTT_17082 [Pyrenophora teres f. teres 0-1] >gi|311318881|gb|EFQ87429.1| hypothetical protein PTT_17082 [Pyrenophora teres f. teres 0-1]	NO-HIT	HMG (high mobility group) box	NO-HIT	NO-HIT
1312_g	gi|189209872|ref|XP_001941268.1| conserved hypothetical protein [Pyrenophora tritici-repentis Pt-1C-BFP] >gi|187977361|gb|EDU43987.1| conserved hypothetical protein [Pyrenophora tritici-repentis Pt-1C-BFP]	GO:0030246,alpha- -mannosidase;GO:0005975;GO:0003824	Glycosyl hydrolase family 92	GH92	NO-HIT
13139_g	gi|667838753|ref|XP_007783544.1| hypothetical protein W97_07485 [Coniosporium apollinis CBS 100218] >gi|494831836|gb|EON68227.1| hypothetical protein W97_07485 [Coniosporium apollinis CBS 100218]	NO-HIT	NO-HIT	NO-HIT	NO-HIT
13140_g	gi|451993949|gb|EMD86421.1| hypothetical protein COCHEDRAFT_1186580 [Bipolaris maydis C5] >gi|477589295|gb|ENI06372.1| hypothetical protein COCC4DRAFT_39532 [Bipolaris maydis ATCC 48331]	NO-HIT	NO-HIT	NO-HIT	NO-HIT
13143_g	gi|512188637|gb|EPE04408.1| hypothetical protein F503_01412 [Ophiostoma piceae UAMH 11346]	NO-HIT	NO-HIT	NO-HIT	NO-HIT
13144_g	gi|189205098|ref|XP_001938884.1| predicted protein [Pyrenophora tritici-repentis Pt-1C-BFP] >gi|187985983|gb|EDU51471.1| predicted protein [Pyrenophora tritici-repentis Pt-1C-BFP]	NO-HIT	NO-HIT	NO-HIT	NO-HIT
1314_g	gi|169615965|ref|XP_001801398.1| hypothetical protein SNOG_11149 [Phaeosphaeria nodorum SN15] >gi|111060528|gb|EAT81648.1| hypothetical protein SNOG_11149 [Phaeosphaeria nodorum SN15]	NO-HIT	Regulator of volume decrease after cellular swelling	NO-HIT	NO-HIT
13152_g	gi|627920167|ref|XP_007692876.1| hypothetical protein COCMIDRAFT_108368, partial [Bipolaris oryzae ATCC 44560] >gi|576926878|gb|EUC40598.1| hypothetical protein COCMIDRAFT_108368, partial [Bipolaris oryzae ATCC 44560]	NO-HIT	NO-HIT	NO-HIT	NO-HIT
13154_g	gi|189198081|ref|XP_001935378.1| sugar transporter family protein [Pyrenophora tritici-repentis Pt-1C-BFP] >gi|187981326|gb|EDU47952.1| sugar transporter family protein [Pyrenophora tritici-repentis Pt-1C-BFP]	GO:0016021,sugar transporter family protein;GO:0055085;GO:0022857;GO:0008643	Sugar (and other) transporter	NO-HIT	NO-HIT
13155_g	gi|330924654|ref|XP_003300726.1| hypothetical protein PTT_12059 [Pyrenophora teres f. teres 0-1] >gi|311325011|gb|EFQ91194.1| hypothetical protein PTT_12059 [Pyrenophora teres f. teres 0-1]	GO:0015116,hypothetical protein PTT_12059;GO:0016021;GO:0008272	Sulfate transporter N-terminal domain with GLY motif	NO-HIT	NO-HIT
13159_g	gi|169605785|ref|XP_001796313.1| hypothetical protein SNOG_05919 [Phaeosphaeria nodorum SN15] >gi|160706840|gb|EAT86983.2| hypothetical protein SNOG_05919 [Phaeosphaeria nodorum SN15]	NO-HIT	Glycosyl hydrolase family 61	AA9	NO-HIT
13160_g	gi|169605811|ref|XP_001796326.1| hypothetical protein SNOG_05936 [Phaeosphaeria nodorum SN15] >gi|160706847|gb|EAT87000.2| hypothetical protein SNOG_05936 [Phaeosphaeria nodorum SN15]	NO-HIT	NO-HIT	NO-HIT	NO-HIT
13166_g	NO-HIT	NO-HIT	NO-HIT	NO-HIT	NO-HIT
13169_g	gi|169605801|ref|XP_001796321.1| hypothetical protein SNOG_05930 [Phaeosphaeria nodorum SN15] >gi|160706845|gb|EAT86994.2| hypothetical protein SNOG_05930 [Phaeosphaeria nodorum SN15]	GO:0007015,hypothetical protein SNOG_05930;GO:0006897;GO:0005509;GO:0003993;EC:3.1.3.2	Cytoskeletal-regulatory complex EF hand	NO-HIT	NO-HIT
13170_g	gi|169620245|ref|XP_001803534.1| hypothetical protein SNOG_13325 [Phaeosphaeria nodorum SN15] >gi|160703990|gb|EAT79209.2| hypothetical protein SNOG_13325 [Phaeosphaeria nodorum SN15]	GO:0003677,chitin synthase 6;GO:0016459;GO:0020037;GO:0005524;GO:0003774;GO:0016758	Myosin head (motor domain)	GT2	NO-HIT
13173_g	NO-HIT	NO-HIT	NO-HIT	NO-HIT	NO-HIT
13174_g	NO-HIT	NO-HIT	NO-HIT	NO-HIT	NO-HIT
13175_g	gi|628074315|ref|XP_007701811.1| hypothetical protein COCSADRAFT_146206 [Bipolaris sorokiniana ND90Pr] >gi|451849138|gb|EMD62442.1| hypothetical protein COCSADRAFT_146206 [Bipolaris sorokiniana ND90Pr]	NO-HIT	NO-HIT	NO-HIT	NO-HIT
13180_g	gi|330929331|ref|XP_003302602.1| hypothetical protein PTT_14480 [Pyrenophora teres f. teres 0-1] >gi|311321935|gb|EFQ89303.1| hypothetical protein PTT_14480 [Pyrenophora teres f. teres 0-1]	NO-HIT	Mono-functional DNA-alkylating methyl methanesulfonate N-term	NO-HIT	NO-HIT
13184_g	gi|630013929|ref|XP_007830950.1| hypothetical protein PFICI_04178 [Pestalotiopsis fici W106-1] >gi|573066551|gb|ETS86153.1| hypothetical protein PFICI_04178 [Pestalotiopsis fici W106-1]	NO-HIT	Oxidoreductase family, NAD-binding Rossmann fold	GH109	NO-HIT
13185_g	gi|330923896|ref|XP_003300418.1| hypothetical protein PTT_11663 [Pyrenophora teres f. teres 0-1] >gi|311325453|gb|EFQ91492.1| hypothetical protein PTT_11663 [Pyrenophora teres f. teres 0-1]	GO:0055114,3-hydroxybutyrate dehydrogenase type 2;GO:0016491	short chain dehydrogenase	NO-HIT	NO-HIT
13187_g	gi|396488003|ref|XP_003842773.1| similar to phospholipase PldA [Leptosphaeria maculans JN3] >gi|312219350|emb|CBX99294.1| similar to phospholipase PldA [Leptosphaeria maculans JN3]	GO:0003824,phospholipase d1;GO:0008152	NO-HIT	NO-HIT	NO-HIT
13188_g	gi|636586511|ref|XP_008024594.1| glycoside hydrolase family 43 protein [Setosphaeria turcica Et28A] >gi|482810917|gb|EOA87697.1| glycoside hydrolase family 43 protein [Setosphaeria turcica Et28A]	GO:0031222,glycoside hydrolase family 43 protein;GO:0046558;EC:3.2.1.99	Glycosyl hydrolases family 43	GH43	NO-HIT
13189_g	gi|628216467|ref|XP_007714143.1| hypothetical protein COCCADRAFT_100946 [Bipolaris zeicola 26-R-13] >gi|576917355|gb|EUC31581.1| hypothetical protein COCCADRAFT_100946 [Bipolaris zeicola 26-R-13]	NO-HIT	short chain dehydrogenase	NO-HIT	NO-HIT
13191_g	gi|636586547|ref|XP_008024612.1| hypothetical protein SETTUDRAFT_184371 [Setosphaeria turcica Et28A] >gi|482810943|gb|EOA87723.1| hypothetical protein SETTUDRAFT_184371 [Setosphaeria turcica Et28A]	GO:1901363,dna mismatch repair protein pms1;GO:0097159	Histidine kinase-, DNA gyrase B-, and HSP90-like ATPase	NO-HIT	NO-HIT
13196_g	gi|587681777|gb|EWZ28382.1| hypothetical protein FOZG_17867 [Fusarium oxysporum Fo47]	NO-HIT	Glutathione-dependent formaldehyde-activating enzyme	NO-HIT	NO-HIT
13197_g	gi|627833021|ref|XP_007687441.1| hypothetical protein COCMIDRAFT_93899 [Bipolaris oryzae ATCC 44560] >gi|576932558|gb|EUC46098.1| hypothetical protein COCMIDRAFT_93899 [Bipolaris oryzae ATCC 44560]	NO-HIT	Zinc-binding dehydrogenase	NO-HIT	NO-HIT
13198_g	gi|451897778|emb|CCT61128.1| hypothetical protein [Leptosphaeria maculans JN3]	GO:0055085,hypothetical protein;GO:0016021	Major Facilitator Superfamily	NO-HIT	NO-HIT
13199_g	gi|169606037|ref|XP_001796439.1| hypothetical protein SNOG_06051 [Phaeosphaeria nodorum SN15] >gi|111065995|gb|EAT87115.1| hypothetical protein SNOG_06051 [Phaeosphaeria nodorum SN15]	NO-HIT	NO-HIT	NO-HIT	NO-HIT
13200_g	gi|636586563|ref|XP_008024620.1| hypothetical protein SETTUDRAFT_184376 [Setosphaeria turcica Et28A] >gi|482810952|gb|EOA87732.1| hypothetical protein SETTUDRAFT_184376 [Setosphaeria turcica Et28A]	GO:0055114,hypothetical protein SETTUDRAFT_184376;GO:0016491	short chain dehydrogenase	NO-HIT	NO-HIT
13203_g	gi|578483422|gb|EUN20991.1| hypothetical protein COCVIDRAFT_31729 [Bipolaris victoriae FI3]	GO:0005622,hypothetical protein COCVIDRAFT_31729;GO:0019843	S4 domain	NO-HIT	NO-HIT
13205_g	gi|169606055|ref|XP_001796448.1| hypothetical protein SNOG_06060 [Phaeosphaeria nodorum SN15] >gi|160706905|gb|EAT87124.2| hypothetical protein SNOG_06060 [Phaeosphaeria nodorum SN15]	GO:0005967,hypothetical protein SNOG_06060;GO:0004742;GO:0006086;EC:2.3.1.12	Biotin-requiring enzyme	NO-HIT	NO-HIT
13207_g	gi|330915147|ref|XP_003296920.1| hypothetical protein PTT_07155 [Pyrenophora teres f. teres 0-1] >gi|311330701|gb|EFQ94987.1| hypothetical protein PTT_07155 [Pyrenophora teres f. teres 0-1]	GO:0005524,hypothetical protein PTT_07155	Hsp70 protein	NO-HIT	NO-HIT
13209_g	gi|629639700|ref|XP_007799805.1| hypothetical protein EPUS_00834 [Endocarpon pusillum Z07020] >gi|539439054|gb|ERF74704.1| hypothetical protein EPUS_00834 [Endocarpon pusillum Z07020]	NO-HIT	NO-HIT	NO-HIT	NO-HIT
1320_g	gi|627830733|ref|XP_007686708.1| hypothetical protein COCMIDRAFT_35631 [Bipolaris oryzae ATCC 44560] >gi|576933235|gb|EUC46764.1| hypothetical protein COCMIDRAFT_35631 [Bipolaris oryzae ATCC 44560]	NO-HIT	Domain of unknown function (DUF4048)	NO-HIT	NO-HIT
13212_g	gi|169606113|ref|XP_001796477.1| hypothetical protein SNOG_06091 [Phaeosphaeria nodorum SN15] >gi|111066035|gb|EAT87155.1| hypothetical protein SNOG_06091 [Phaeosphaeria nodorum SN15]	NO-HIT	NO-HIT	NO-HIT	NO-HIT
13218_g	gi|636586527|ref|XP_008024602.1| glycoside hydrolase family 51 protein [Setosphaeria turcica Et28A] >gi|482810930|gb|EOA87710.1| glycoside hydrolase family 51 protein [Setosphaeria turcica Et28A]	GO:0046556,glycoside hydrolase family 51 protein;GO:0046373;EC:3.2.1.55	Alpha-L-arabinofuranosidase C-terminus	GH51	NO-HIT
1321_g	NO-HIT	NO-HIT	NO-HIT	NO-HIT	NO-HIT
13228_g	gi|628088430|ref|XP_007706065.1| hypothetical protein COCSADRAFT_31716 [Bipolaris sorokiniana ND90Pr] >gi|451844915|gb|EMD58233.1| hypothetical protein COCSADRAFT_31716 [Bipolaris sorokiniana ND90Pr]	NO-HIT	NO-HIT	NO-HIT	NO-HIT
13231_g	NO-HIT	NO-HIT	NO-HIT	NO-HIT	NO-HIT
13232_g	gi|396492840|ref|XP_003843893.1| predicted protein [Leptosphaeria maculans JN3] >gi|312220473|emb|CBY00414.1| predicted protein [Leptosphaeria maculans JN3]	NO-HIT	NO-HIT	NO-HIT	NO-HIT
13233_g	NO-HIT	NO-HIT	NO-HIT	NO-HIT	NO-HIT
13234_g	gi|630041137|ref|XP_007841263.1| hypothetical protein PFICI_14491 [Pestalotiopsis fici W106-1] >gi|573053568|gb|ETS73545.1| hypothetical protein PFICI_14491 [Pestalotiopsis fici W106-1]	NO-HIT	NO-HIT	NO-HIT	NO-HIT
13236_g	gi|169606095|ref|XP_001796468.1| hypothetical protein SNOG_06081 [Phaeosphaeria nodorum SN15] >gi|111066025|gb|EAT87145.1| hypothetical protein SNOG_06081 [Phaeosphaeria nodorum SN15]	NO-HIT	NO-HIT	CBM13	NO-HIT
13239_g	gi|330932782|ref|XP_003303907.1| hypothetical protein PTT_16307 [Pyrenophora teres f. teres 0-1] >gi|311319786|gb|EFQ87998.1| hypothetical protein PTT_16307 [Pyrenophora teres f. teres 0-1]	GO:0051287,tartrate dehydrogenase decarboxylase;GO:0055114;GO:0016616;GO:0000287	Isocitrate/isopropylmalate dehydrogenase	NO-HIT	NO-HIT
13241_g	gi|169606087|ref|XP_001796464.1| hypothetical protein SNOG_06077 [Phaeosphaeria nodorum SN15] >gi|160706914|gb|EAT87141.2| hypothetical protein SNOG_06077 [Phaeosphaeria nodorum SN15]	NO-HIT	NO-HIT	NO-HIT	NO-HIT
13243_g	gi|451994409|gb|EMD86879.1| hypothetical protein COCHEDRAFT_1160014 [Bipolaris maydis C5] >gi|477587041|gb|ENI04124.1| hypothetical protein COCC4DRAFT_141207 [Bipolaris maydis ATCC 48331]	NO-HIT	Protein kinase domain	NO-HIT	NO-HIT
13245_g	gi|169612181|ref|XP_001799508.1| hypothetical protein SNOG_09209 [Phaeosphaeria nodorum SN15] >gi|111062281|gb|EAT83401.1| hypothetical protein SNOG_09209 [Phaeosphaeria nodorum SN15]	NO-HIT	Major Facilitator Superfamily	NO-HIT	NO-HIT
13246_g	gi|396478938|ref|XP_003840654.1| predicted protein [Leptosphaeria maculans JN3] >gi|312217226|emb|CBX97175.1| predicted protein [Leptosphaeria maculans JN3]	NO-HIT	NO-HIT	NO-HIT	NO-HIT
1324_g	gi|667727224|gb|KFA68564.1| hypothetical protein S40285_08158 [Stachybotrys chlorohalonata IBT 40285]	NO-HIT	Endoribonuclease L-PSP	NO-HIT	NO-HIT
13250_g	gi|169619209|ref|XP_001803017.1| hypothetical protein SNOG_12799 [Phaeosphaeria nodorum SN15] >gi|111058479|gb|EAT79599.1| hypothetical protein SNOG_12799 [Phaeosphaeria nodorum SN15]	NO-HIT	AIG2-like family	NO-HIT	NO-HIT
13251_g	gi|628243224|ref|XP_007723969.1| hypothetical protein A1O1_04890 [Capronia coronata CBS 617.96] >gi|590012760|gb|EXJ87963.1| hypothetical protein A1O1_04890 [Capronia coronata CBS 617.96]	NO-HIT	Major Facilitator Superfamily	NO-HIT	NO-HIT
13252_g	gi|682393453|gb|KFY72730.1| hypothetical protein V499_07151 [Pseudogymnoascus pannorum VKM F-103]	NO-HIT	Pyridoxal-phosphate dependent enzyme	NO-HIT	NO-HIT
13254_g	gi|662537565|gb|KEQ94874.1| hypothetical protein AUEXF2481DRAFT_30229 [Aureobasidium subglaciale EXF-2481]	NO-HIT	NO-HIT	NO-HIT	NO-HIT
13255_g	gi|615439505|ref|XP_007591187.1| hypothetical protein CFIO01_03262 [Colletotrichum fioriniae PJ7] >gi|588905438|gb|EXF85191.1| hypothetical protein CFIO01_03262 [Colletotrichum fioriniae PJ7]	NO-HIT	Heterokaryon incompatibility protein (HET)	NO-HIT	NO-HIT
13256_g	NO-HIT	NO-HIT	NO-HIT	NO-HIT	NO-HIT
13257_g	gi|472244326|gb|EMR88944.1| hypothetical protein BcDW1_2430 [Botrytis cinerea BcDW1]	NO-HIT	NO-HIT	NO-HIT	NO-HIT
13258_g	gi|302902004|ref|XP_003048559.1| hypothetical protein NECHADRAFT_84122 [Nectria haematococca mpVI 77-13-4] >gi|256729492|gb|EEU42846.1| hypothetical protein NECHADRAFT_84122 [Nectria haematococca mpVI 77-13-4]	NO-HIT	Heterokaryon incompatibility protein (HET)	NO-HIT	NO-HIT
13260_g	gi|662507632|gb|KEQ65240.1| lysine decarboxylase-like protein-like protein [Aureobasidium melanogenum CBS 110374]	NO-HIT	Possible lysine decarboxylase	NO-HIT	NO-HIT
13261_g	gi|452846215|gb|EME48148.1| hypothetical protein DOTSEDRAFT_147401 [Dothistroma septosporum NZE10]	NO-HIT	NO-HIT	NO-HIT	NO-HIT
13262_g	gi|452845370|gb|EME47303.1| hypothetical protein DOTSEDRAFT_166229 [Dothistroma septosporum NZE10]	NO-HIT	non-haem dioxygenase in morphine synthesis N-terminal	NO-HIT	NO-HIT
13264_g	gi|633045132|gb|KDB22012.1| hypothetical protein H109_06063 [Trichophyton interdigitale MR816]	NO-HIT	ATP-grasp domain	NO-HIT	NO-HIT
13265_g	gi|596542285|gb|EYB22763.1| hypothetical protein FG05_11988 [Fusarium graminearum]	NO-HIT	ABC transporter transmembrane region	NO-HIT	NO-HIT
13266_g	gi|685871681|ref|XP_009262873.1| NPS16 [Fusarium pseudograminearum CS3096] >gi|408388794|gb|EKJ68473.1| NPS16 [Fusarium pseudograminearum CS3096]	NO-HIT	Aminotransferase class-V	NO-HIT	NO-HIT
13267_g	gi|630031673|ref|XP_007837620.1| hypothetical protein PFICI_10848 [Pestalotiopsis fici W106-1] >gi|573057099|gb|ETS76974.1| hypothetical protein PFICI_10848 [Pestalotiopsis fici W106-1]	NO-HIT	NO-HIT	NO-HIT	NO-HIT
13268_g	gi|303321229|ref|XP_003070609.1| threonine dehydratase, mitochondrial precursor, putative [Coccidioides posadasii C735 delta SOWgp] >gi|240110305|gb|EER28464.1| threonine dehydratase, mitochondrial precursor, putative [Coccidioides posadasii C735 delta SOWgp]	GO:0006520,threonine mitochondrial;GO:0016829	Pyridoxal-phosphate dependent enzyme	NO-HIT	NO-HIT
13270_g	gi|629643056|ref|XP_007800565.1| hypothetical protein EPUS_09251 [Endocarpon pusillum Z07020] >gi|539437987|gb|ERF73785.1| hypothetical protein EPUS_09251 [Endocarpon pusillum Z07020]	NO-HIT	NO-HIT	NO-HIT	NO-HIT
13271_g	gi|628348135|ref|XP_007749769.1| hypothetical protein A1O5_11006 [Cladophialophora psammophila CBS 110553] >gi|589982539|gb|EXJ65765.1| hypothetical protein A1O5_11006 [Cladophialophora psammophila CBS 110553]	NO-HIT	Heterokaryon incompatibility protein (HET)	NO-HIT	NO-HIT
13276_g	gi|662514291|gb|KEQ71860.1| hypothetical protein M436DRAFT_50338 [Aureobasidium pullulans var. namibiae CBS 147.97]	NO-HIT	Protein of unknown function (DUF3431)	NO-HIT	NO-HIT
13277_g	gi|169620958|ref|XP_001803890.1| hypothetical protein SNOG_13683 [Phaeosphaeria nodorum SN15] >gi|111058010|gb|EAT79130.1| hypothetical protein SNOG_13683 [Phaeosphaeria nodorum SN15]	NO-HIT	Eukaryotic protein of unknown function (DUF829)	NO-HIT	NO-HIT
13278_g	NO-HIT	NO-HIT	NO-HIT	NO-HIT	NO-HIT
13279_g	NO-HIT	NO-HIT	NO-HIT	NO-HIT	NO-HIT
1327_g	gi|396474423|ref|XP_003839569.1| hypothetical protein LEMA_P032420.1 [Leptosphaeria maculans JN3] >gi|312216138|emb|CBX96090.1| hypothetical protein LEMA_P032420.1 [Leptosphaeria maculans JN3]	GO:0016747,aminobenzoyl-glutamate utilization protein b;GO:0008152;GO:0016787	NO-HIT	NO-HIT	NO-HIT
13280_g	NO-HIT	NO-HIT	NO-HIT	NO-HIT	NO-HIT
13283_g	gi|315041160|ref|XP_003169957.1| Mechanosensitive ion channel [Microsporum gypseum CBS 118893] >gi|311345919|gb|EFR05122.1| Mechanosensitive ion channel [Microsporum gypseum CBS 118893]	NO-HIT	Mechanosensitive ion channel	NO-HIT	gnl|BL_ORD_ID|28274 sp|O74839|YC1B_SCHPO Uncharacterized MscS family protein C1183.11 OS=Schizosaccharomyces pombe (strain 972 / ATCC 24843) GN=SPCC1183.11 PE=1 SV=1
13284_g	NO-HIT	NO-HIT	NO-HIT	NO-HIT	NO-HIT
13286_g	gi|396496512|ref|XP_003844761.1| hypothetical protein LEMA_P000690.1 [Leptosphaeria maculans JN3] >gi|312221342|emb|CBY01282.1| hypothetical protein LEMA_P000690.1 [Leptosphaeria maculans JN3]	NO-HIT	Protein of unknown function (DUF3455)	NO-HIT	NO-HIT
13288_g	gi|667827334|ref|XP_007777837.1| hypothetical protein W97_01743 [Coniosporium apollinis CBS 100218] >gi|494825334|gb|EON62520.1| hypothetical protein W97_01743 [Coniosporium apollinis CBS 100218]	NO-HIT	Cyclin, N-terminal domain	NO-HIT	gnl|BL_ORD_ID|4207 sp|Q59YH3|CG11_CANAL G1/S-specific cyclin CCN1 OS=Candida albicans (strain SC5314 / ATCC MYA-2876) GN=CCN1 PE=1 SV=1
13289_g	gi|662500193|gb|KEQ57842.1| FabD/lysophospholipase-like protein [Aureobasidium melanogenum CBS 110374]	NO-HIT	Patatin-like phospholipase	NO-HIT	NO-HIT
13290_g	NO-HIT	NO-HIT	NO-HIT	NO-HIT	NO-HIT
13291_g	NO-HIT	NO-HIT	NO-HIT	NO-HIT	NO-HIT
13297_g	NO-HIT	NO-HIT	NO-HIT	NO-HIT	NO-HIT
13299_g	NO-HIT	NO-HIT	NO-HIT	NO-HIT	NO-HIT
1329_g	gi|358397857|gb|EHK47225.1| hypothetical protein TRIATDRAFT_317149 [Trichoderma atroviride IMI 206040]	GO:0009987,wd40 repeat-containing protein	NO-HIT	NO-HIT	NO-HIT
13304_g	NO-HIT	NO-HIT	NO-HIT	NO-HIT	NO-HIT
13305_g	gi|636579911|ref|XP_008021294.1| hypothetical protein SETTUDRAFT_36365 [Setosphaeria turcica Et28A] >gi|482814186|gb|EOA90864.1| hypothetical protein SETTUDRAFT_36365 [Setosphaeria turcica Et28A]	NO-HIT	NO-HIT	NO-HIT	NO-HIT
13306_g	gi|499575398|ref|WP_011256181.1| hypothetical protein [Ehrlichia ruminantium] >gi|58579522|ref|YP_197734.1| hypothetical protein ERWE_CDS_08580 [Ehrlichia ruminantium str. Welgevonden] >gi|58418148|emb|CAI27352.1| Hypothetical protein ERWE_CDS_08580 [Ehrlichia ruminantium str. Welgevonden]	NO-HIT	NO-HIT	NO-HIT	NO-HIT
13307_g	gi|679989636|gb|KFX42583.1| 5'-nucleotidase SurE, partial [Talaromyces marneffei PM1]	NO-HIT	NO-HIT	NO-HIT	NO-HIT
13308_g	gi|700464637|gb|KGO53501.1| hypothetical protein PEX2_061090 [Penicillium expansum]	NO-HIT	NO-HIT	NO-HIT	NO-HIT
13316_g	gi|330932222|ref|XP_003303695.1| hypothetical protein PTT_16017 [Pyrenophora teres f. teres 0-1] >gi|311320117|gb|EFQ88193.1| hypothetical protein PTT_16017 [Pyrenophora teres f. teres 0-1]	NO-HIT	Gti1/Pac2 family	NO-HIT	gnl|BL_ORD_ID|14720 sp|P40002|MIT1_YEAST Transcriptional regulator MIT1 OS=Saccharomyces cerevisiae (strain ATCC 204508 / S288c) GN=MIT1 PE=1 SV=1
13339_g	gi|648162607|gb|KDR76306.1| hypothetical protein GALMADRAFT_140021 [Galerina marginata CBS 339.88]	NO-HIT	NO-HIT	NO-HIT	NO-HIT
1333_g	gi|189209682|ref|XP_001941173.1| conserved hypothetical protein [Pyrenophora tritici-repentis Pt-1C-BFP] >gi|187977266|gb|EDU43892.1| conserved hypothetical protein [Pyrenophora tritici-repentis Pt-1C-BFP]	GO:0055085,conserved hypothetical protein;GO:0016021	Major Facilitator Superfamily	NO-HIT	NO-HIT
13344_g	NO-HIT	NO-HIT	NO-HIT	NO-HIT	NO-HIT
13346_g	gi|525585639|gb|EPS31889.1| hypothetical protein PDE_06847 [Penicillium oxalicum 114-2]	NO-HIT	NO-HIT	NO-HIT	gnl|BL_ORD_ID|464 sp|Q5AF56|ADR1_CANAL Transcriptional regulator ADR1 OS=Candida albicans (strain SC5314 / ATCC MYA-2876) GN=ADR1 PE=2 SV=1
13348_g	gi|530466494|gb|EQB48297.1| sugar transporter [Colletotrichum gloeosporioides Cg-14]	GO:0016020,sugar transporter;GO:0044765;GO:0005215	Sugar (and other) transporter	NO-HIT	gnl|BL_ORD_ID|12433 sp|P07921|LACP_KLULA Lactose permease OS=Kluyveromyces lactis (strain ATCC 8585 / CBS 2359 / DSM 70799 / NBRC 1267 / NRRL Y-1140 / WM37) GN=LAC12 PE=3 SV=1
1335_g	gi|578492842|gb|EUN30239.1| hypothetical protein COCVIDRAFT_90984 [Bipolaris victoriae FI3]	NO-HIT	Phosphatidylethanolamine-binding protein	NO-HIT	NO-HIT
13361_g	NO-HIT	NO-HIT	NO-HIT	NO-HIT	NO-HIT
13371_g	NO-HIT	NO-HIT	NO-HIT	NO-HIT	NO-HIT
13380_g	gi|396461683|ref|XP_003835453.1| similar to maltose O-acetyltransferase [Leptosphaeria maculans JN3] >gi|312212004|emb|CBX92088.1| similar to maltose O-acetyltransferase [Leptosphaeria maculans JN3]	GO:0006357,maltose o-acetyltransferase;GO:0008270;GO:0000981;GO:0016407;GO:0005634;GO:0006366;EC:2.3.1	Fungal Zn(2)-Cys(6) binuclear cluster domain	NO-HIT	gnl|BL_ORD_ID|27864 sp|Q09707|YA39_SCHPO Putative acetyltransferase C18B11.09c OS=Schizosaccharomyces pombe (strain 972 / ATCC 24843) GN=SPAC18B11.09c PE=3 SV=2
13381_g	NO-HIT	NO-HIT	NO-HIT	NO-HIT	NO-HIT
13390_g	gi|591482659|gb|EXM12971.1| hypothetical protein FOTG_18559 [Fusarium oxysporum f. sp. vasinfectum 25433]	NO-HIT	NO-HIT	NO-HIT	NO-HIT
1339_g	gi|330928828|ref|XP_003302414.1| hypothetical protein PTT_14218 [Pyrenophora teres f. teres 0-1] >gi|311322233|gb|EFQ89474.1| hypothetical protein PTT_14218 [Pyrenophora teres f. teres 0-1]	GO:0005525,small copii coat gtpase sar1;GO:0005794;GO:0016192;GO:0006886;GO:0005783	ADP-ribosylation factor family	NO-HIT	NO-HIT
13405_g	gi|662519960|gb|KEQ77518.1| acid phosphatase [Aureobasidium pullulans var. namibiae CBS 147.97]	NO-HIT	Histidine phosphatase superfamily (branch 2)	NO-HIT	gnl|BL_ORD_ID|18807 sp|Q9USS6|PPA4_SCHPO Probable acid phosphatase SPBC4.06 OS=Schizosaccharomyces pombe (strain 972 / ATCC 24843) GN=SPBC4.06 PE=3 SV=1
13406_g	gi|259488102|tpe|CBF87301.1| TPA: hypothetical protein ANIA_11209 [Aspergillus nidulans FGSC A4]	GO:0055085,mfs transporter;GO:0016021	Major Facilitator Superfamily	NO-HIT	gnl|BL_ORD_ID|3331 sp|Q08280|BSC6_YEAST Bypass of stop codon protein 6 OS=Saccharomyces cerevisiae (strain ATCC 204508 / S288c) GN=BSC6 PE=1 SV=1
13407_g	gi|591416609|gb|EXL51746.1| dTDP-glucose 4,6-dehydratase [Fusarium oxysporum f. sp. radicis-lycopersici 26381]	NO-HIT	NAD dependent epimerase/dehydratase family	NO-HIT	gnl|BL_ORD_ID|29413 sp|Q9HDU4|YHEB_SCHPO Uncharacterized protein PB2B2.11 OS=Schizosaccharomyces pombe (strain 972 / ATCC 24843) GN=SPBPB2B2.11 PE=3 SV=1
13408_g	gi|119488221|ref|XP_001262651.1| hypothetical protein NFIA_112790 [Neosartorya fischeri NRRL 181] >gi|119410809|gb|EAW20754.1| conserved hypothetical protein [Neosartorya fischeri NRRL 181]	NO-HIT	Protein of unknown function (DUF3605)	NO-HIT	gnl|BL_ORD_ID|30883 sp|Q02754|YP067_YEAST Uncharacterized protein YPL067C OS=Saccharomyces cerevisiae (strain ATCC 204508 / S288c) GN=YPL067C PE=1 SV=1
13409_g	gi|491053847|ref|WP_004915497.1| TDP-4-oxo-6-deoxy-D-glucose aminotransferase [Providencia stuartii] >gi|188020057|gb|EDU58097.1| dTDP-4-amino-4,6-dideoxy-D-glucose transaminase [Providencia stuartii ATCC 25827] >gi|384480388|gb|AFH94183.1| TDP-4-oxo-6-deoxy-D-glucose transaminase [Providencia stuartii MRSN 2154] >gi|684201067|gb|AIN63294.1| TDP-4-keto-6-deoxy-D-glucose transaminase family protei…	NO-HIT	DegT/DnrJ/EryC1/StrS aminotransferase family	NO-HIT	NO-HIT
1340_g	gi|169615571|ref|XP_001801201.1| hypothetical protein SNOG_10944 [Phaeosphaeria nodorum SN15] >gi|160702992|gb|EAT81443.2| hypothetical protein SNOG_10944 [Phaeosphaeria nodorum SN15]	GO:0016192,tata-binding protein-associated-factor;GO:0046982;GO:0006352;GO:0006886;GO:0005783;GO:0005794;GO:0005634;GO:0005525;GO:0051090	TATA box binding protein associated factor (TAF)	NO-HIT	NO-HIT
13410_g	NO-HIT	NO-HIT	NO-HIT	NO-HIT	NO-HIT
13417_g	gi|578483064|gb|EUN20674.1| hypothetical protein COCVIDRAFT_115985 [Bipolaris victoriae FI3]	NO-HIT	NO-HIT	NO-HIT	NO-HIT
13418_g	gi|407919679|gb|EKG12906.1| Alcohol dehydrogenase superfamily zinc-containing [Macrophomina phaseolina MS6]	NO-HIT	NO-HIT	NO-HIT	gnl|BL_ORD_ID|25982 sp|P54006|TOXD_COCCA Protein TOXD OS=Cochliobolus carbonum GN=TOXD PE=3 SV=1
13426_g	gi|666400270|gb|KEY66069.1| hypothetical protein S7711_08887 [Stachybotrys chartarum IBT 7711]	NO-HIT	short chain dehydrogenase	NO-HIT	gnl|BL_ORD_ID|29774 sp|O74959|YJCD_SCHPO Uncharacterized oxidoreductase C736.13 OS=Schizosaccharomyces pombe (strain 972 / ATCC 24843) GN=SPCC736.13 PE=3 SV=1
1342_g	gi|636594477|ref|XP_008028577.1| hypothetical protein SETTUDRAFT_164449 [Setosphaeria turcica Et28A] >gi|482807169|gb|EOA84221.1| hypothetical protein SETTUDRAFT_164449 [Setosphaeria turcica Et28A]	GO:0016021,elongation of fatty acids protein 3	GNS1/SUR4 family	NO-HIT	NO-HIT
1343_g	gi|396498294|ref|XP_003845184.1| hypothetical protein LEMA_P004920.1 [Leptosphaeria maculans JN3] >gi|312221765|emb|CBY01705.1| hypothetical protein LEMA_P004920.1 [Leptosphaeria maculans JN3]	GO:0000159,hypothetical protein LEMA_P004920.1;GO:0007165;GO:0008601	Protein phosphatase 2A regulatory B subunit (B56 family)	NO-HIT	NO-HIT
13450_g	gi|631242884|ref|XP_007916364.1| putative epoxide hydrolase protein [Togninia minima UCRPA7] >gi|500255464|gb|EON98828.1| putative epoxide hydrolase protein [Togninia minima UCRPA7]	NO-HIT	NO-HIT	NO-HIT	NO-HIT
13455_g	gi|440633656|gb|ELR03575.1| hypothetical protein, variant [Pseudogymnoascus destructans 20631-21]	NO-HIT	Protein kinase domain	NO-HIT	gnl|BL_ORD_ID|8931 sp|Q08905|FRE3_YEAST Ferric reductase transmembrane component 3 OS=Saccharomyces cerevisiae (strain ATCC 204508 / S288c) GN=FRE3 PE=1 SV=1
13458_g	gi|751747115|gb|KIM95304.1| hypothetical protein OIDMADRAFT_71929, partial [Oidiodendron maius Zn]	NO-HIT	Clr5 domain	NO-HIT	NO-HIT
13462_g	gi|189212130|ref|XP_001942391.1| predicted protein [Pyrenophora tritici-repentis Pt-1C-BFP] >gi|187979590|gb|EDU46216.1| predicted protein [Pyrenophora tritici-repentis Pt-1C-BFP]	NO-HIT	NO-HIT	NO-HIT	NO-HIT
13465_g	NO-HIT	NO-HIT	NO-HIT	NO-HIT	NO-HIT
13478_g	gi|169620956|ref|XP_001803889.1| hypothetical protein SNOG_13682 [Phaeosphaeria nodorum SN15] >gi|160704142|gb|EAT79129.2| hypothetical protein SNOG_13682 [Phaeosphaeria nodorum SN15]	GO:0055085,major facilitator superfamily transporter;GO:0016021	Major Facilitator Superfamily	NO-HIT	gnl|BL_ORD_ID|28176 sp|O42922|YBIH_SCHPO Uncharacterized MFS-type transporter C16A3.17c OS=Schizosaccharomyces pombe (strain 972 / ATCC 24843) GN=SPBC16A3.17c PE=3 SV=1
13481_g	gi|628353442|ref|XP_007751434.1| hypothetical protein A1O5_12675 [Cladophialophora psammophila CBS 110553] >gi|589972889|gb|EXJ56219.1| hypothetical protein A1O5_12675 [Cladophialophora psammophila CBS 110553]	NO-HIT	NO-HIT	NO-HIT	NO-HIT
13487_g	NO-HIT	NO-HIT	NO-HIT	NO-HIT	NO-HIT
13490_g	gi|636590147|ref|XP_008026412.1| hypothetical protein SETTUDRAFT_39944 [Setosphaeria turcica Et28A] >gi|482809079|gb|EOA85927.1| hypothetical protein SETTUDRAFT_39944 [Setosphaeria turcica Et28A]	NO-HIT	NO-HIT	NO-HIT	NO-HIT
1349_g	gi|330926465|ref|XP_003301469.1| hypothetical protein PTT_12987 [Pyrenophora teres f. teres 0-1] >gi|311323674|gb|EFQ90439.1| hypothetical protein PTT_12987 [Pyrenophora teres f. teres 0-1]	NO-HIT	NO-HIT	NO-HIT	NO-HIT
134_g	gi|330927820|ref|XP_003302014.1| hypothetical protein PTT_13685 [Pyrenophora teres f. teres 0-1] >gi|311322847|gb|EFQ89880.1| hypothetical protein PTT_13685 [Pyrenophora teres f. teres 0-1]	GO:0032259,hypothetical protein PTT_13685;GO:0016740	C-5 cytosine-specific DNA methylase	NO-HIT	NO-HIT
13502_g	gi|189201689|ref|XP_001937181.1| predicted protein [Pyrenophora tritici-repentis Pt-1C-BFP] >gi|187984280|gb|EDU49768.1| predicted protein [Pyrenophora tritici-repentis Pt-1C-BFP]	NO-HIT	NO-HIT	NO-HIT	NO-HIT
13508_g	gi|330905924|ref|XP_003295285.1| hypothetical protein PTT_00269 [Pyrenophora teres f. teres 0-1] >gi|311333539|gb|EFQ96620.1| hypothetical protein PTT_00269 [Pyrenophora teres f. teres 0-1]	NO-HIT	Methyltransferase domain	NO-HIT	gnl|BL_ORD_ID|8145 sp|Q6C2D9|ERG6_YARLI Sterol 24-C-methyltransferase OS=Yarrowia lipolytica (strain CLIB 122 / E 150) GN=ERG6 PE=3 SV=1
1350_g	gi|330926463|ref|XP_003301468.1| hypothetical protein PTT_12986 [Pyrenophora teres f. teres 0-1] >gi|311323673|gb|EFQ90438.1| hypothetical protein PTT_12986 [Pyrenophora teres f. teres 0-1]	GO:0018580,2-nitropropane dioxygenase;GO:0055114;GO:0016702;EC:1.13.11;EC:1.13.12.16	Nitronate monooxygenase	NO-HIT	NO-HIT
13513_g	gi|590025575|gb|EXK27433.1| hypothetical protein FOMG_15986 [Fusarium oxysporum f. sp. melonis 26406]	NO-HIT	NO-HIT	NO-HIT	NO-HIT
13522_g	gi|627923541|ref|XP_007693980.1| hypothetical protein COCMIDRAFT_31322 [Bipolaris oryzae ATCC 44560] >gi|576925555|gb|EUC39501.1| hypothetical protein COCMIDRAFT_31322 [Bipolaris oryzae ATCC 44560]	NO-HIT	NO-HIT	NO-HIT	NO-HIT
13528_g	gi|396458124|ref|XP_003833675.1| hypothetical protein LEMA_P064360.1 [Leptosphaeria maculans JN3] >gi|312210223|emb|CBX90310.1| hypothetical protein LEMA_P064360.1 [Leptosphaeria maculans JN3]	NO-HIT	SAM domain (Sterile alpha motif)	NO-HIT	gnl|BL_ORD_ID|16260 sp|P11633|NHP6B_YEAST Non-histone chromosomal protein 6B OS=Saccharomyces cerevisiae (strain ATCC 204508 / S288c) GN=NHP6B PE=1 SV=3
13529_g	gi|330912515|ref|XP_003295969.1| hypothetical protein PTT_04261 [Pyrenophora teres f. teres 0-1] >gi|311332243|gb|EFQ95933.1| hypothetical protein PTT_04261 [Pyrenophora teres f. teres 0-1]	GO:0005488,fungal specific transcription factor domain containing protein	Fungal specific transcription factor domain	NO-HIT	gnl|BL_ORD_ID|28959 sp|O14130|YF54_SCHPO Uncharacterized transcriptional regulatory protein C3C7.04 OS=Schizosaccharomyces pombe (strain 972 / ATCC 24843) GN=SPAC3C7.04 PE=3 SV=1
13539_g	NO-HIT	NO-HIT	NO-HIT	NO-HIT	NO-HIT
1354_g	gi|631234004|ref|XP_007911924.1| hypothetical protein UCRPA7_1146 [Togninia minima UCRPA7] >gi|500260853|gb|EOO03376.1| hypothetical protein UCRPA7_1146 [Togninia minima UCRPA7]	NO-HIT	NB-ARC domain	NO-HIT	NO-HIT
1355_g	gi|169616069|ref|XP_001801450.1| hypothetical protein SNOG_11207 [Phaeosphaeria nodorum SN15] >gi|160703106|gb|EAT81706.2| hypothetical protein SNOG_11207 [Phaeosphaeria nodorum SN15]	NO-HIT	NO-HIT	NO-HIT	NO-HIT
13568_g	gi|116202301|ref|XP_001226962.1| hypothetical protein CHGG_09035 [Chaetomium globosum CBS 148.51] >gi|88177553|gb|EAQ85021.1| hypothetical protein CHGG_09035 [Chaetomium globosum CBS 148.51]	NO-HIT	NO-HIT	NO-HIT	NO-HIT
13569_g	gi|396488941|ref|XP_003842981.1| predicted protein [Leptosphaeria maculans JN3] >gi|312219559|emb|CBX99502.1| predicted protein [Leptosphaeria maculans JN3]	NO-HIT	NO-HIT	NO-HIT	NO-HIT
1356_g	gi|169616069|ref|XP_001801450.1| hypothetical protein SNOG_11207 [Phaeosphaeria nodorum SN15] >gi|160703106|gb|EAT81706.2| hypothetical protein SNOG_11207 [Phaeosphaeria nodorum SN15]	NO-HIT	NO-HIT	NO-HIT	NO-HIT
13570_g	gi|656905300|gb|KEF51055.1| hypothetical protein A1O9_12905 [Exophiala aquamarina CBS 119918]	NO-HIT	NO-HIT	NO-HIT	NO-HIT
13575_g	NO-HIT	NO-HIT	NO-HIT	NO-HIT	NO-HIT
13576_g	NO-HIT	NO-HIT	NO-HIT	NO-HIT	NO-HIT
13577_g	gi|640926429|gb|KDN70179.1| hypothetical protein CSUB01_11910 [Colletotrichum sublineola]	NO-HIT	NO-HIT	NO-HIT	NO-HIT
13578_g	NO-HIT	NO-HIT	NO-HIT	NO-HIT	NO-HIT
1357_g	gi|636594569|ref|XP_008028623.1| hypothetical protein SETTUDRAFT_92831 [Setosphaeria turcica Et28A] >gi|482807230|gb|EOA84282.1| hypothetical protein SETTUDRAFT_92831 [Setosphaeria turcica Et28A]	NO-HIT	Protein of unknown function (DUF3405)	NO-HIT	NO-HIT
13582_g	gi|452837829|gb|EME39770.1| hypothetical protein DOTSEDRAFT_82585 [Dothistroma septosporum NZE10]	NO-HIT	NO-HIT	NO-HIT	NO-HIT
13589_g	NO-HIT	NO-HIT	NO-HIT	NO-HIT	NO-HIT
1358_g	gi|169616065|ref|XP_001801448.1| hypothetical protein SNOG_11204 [Phaeosphaeria nodorum SN15] >gi|111060583|gb|EAT81703.1| hypothetical protein SNOG_11204 [Phaeosphaeria nodorum SN15]	NO-HIT	SEP domain	NO-HIT	NO-HIT
13595_g	NO-HIT	NO-HIT	NO-HIT	NO-HIT	NO-HIT
135_g	gi|189192546|ref|XP_001932612.1| conserved hypothetical protein [Pyrenophora tritici-repentis Pt-1C-BFP] >gi|187974218|gb|EDU41717.1| conserved hypothetical protein [Pyrenophora tritici-repentis Pt-1C-BFP]	NO-HIT	Major Facilitator Superfamily	NO-HIT	NO-HIT
13601_g	NO-HIT	NO-HIT	NO-HIT	NO-HIT	NO-HIT
13607_g	NO-HIT	NO-HIT	NO-HIT	NO-HIT	NO-HIT
13608_g	NO-HIT	NO-HIT	NO-HIT	NO-HIT	NO-HIT
1360_g	gi|578491773|gb|EUN29177.1| hypothetical protein COCVIDRAFT_93482 [Bipolaris victoriae FI3]	NO-HIT	60Kd inner membrane protein	NO-HIT	NO-HIT
13610_g	gi|682309678|gb|KFY18219.1| hypothetical protein V492_00039 [Pseudogymnoascus pannorum VKM F-4246]	NO-HIT	Protein of unknown function (DUF3435)	NO-HIT	NO-HIT
13612_g	gi|477513850|gb|ENH66305.1| Isotrichodermin C-15 hydroxylase [Fusarium oxysporum f. sp. cubense race 1]	NO-HIT	Cytochrome P450	NO-HIT	gnl|BL_ORD_ID|24506 sp|Q12609|STCF_EMENI Probable sterigmatocystin biosynthesis P450 monooxygenase stcF OS=Emericella nidulans (strain FGSC A4 / ATCC 38163 / CBS 112.46 / NRRL 194 / M139) GN=stcF PE=3 SV=3
13613_g	gi|628335168|ref|XP_007745613.1| hypothetical protein A1O5_06832 [Cladophialophora psammophila CBS 110553] >gi|589986822|gb|EXJ69761.1| hypothetical protein A1O5_06832 [Cladophialophora psammophila CBS 110553]	NO-HIT	Pyridine nucleotide-disulphide oxidoreductase	NO-HIT	gnl|BL_ORD_ID|24517 sp|Q00730|STCW_EMENI Putative sterigmatocystin biosynthesis monooxygenase stcW OS=Emericella nidulans (strain FGSC A4 / ATCC 38163 / CBS 112.46 / NRRL 194 / M139) GN=stcW PE=3 SV=2
13614_g	gi|587733972|gb|EXA31688.1| hypothetical protein FOVG_17009 [Fusarium oxysporum f. sp. pisi HDV247]	NO-HIT	Fungal specific transcription factor domain	NO-HIT	gnl|BL_ORD_ID|5403 sp|P52959|CTF1B_FUSSO Cutinase transcription factor 1 beta OS=Fusarium solani subsp. pisi GN=CTF1-BETA PE=2 SV=1
13615_g	gi|591487382|gb|EXM17155.1| alcohol dehydrogenase [Fusarium oxysporum f. sp. vasinfectum 25433]	NO-HIT	Aldo/keto reductase family	NO-HIT	gnl|BL_ORD_ID|27951 sp|Q09923|YAKC_SCHPO Aldo-keto reductase yakc [NADP(+)] OS=Schizosaccharomyces pombe (strain 972 / ATCC 24843) GN=yakc PE=1 SV=1
13617_g	gi|587733975|gb|EXA31691.1| hypothetical protein FOVG_17012 [Fusarium oxysporum f. sp. pisi HDV247]	NO-HIT	Pyridine nucleotide-disulphide oxidoreductase	NO-HIT	gnl|BL_ORD_ID|24517 sp|Q00730|STCW_EMENI Putative sterigmatocystin biosynthesis monooxygenase stcW OS=Emericella nidulans (strain FGSC A4 / ATCC 38163 / CBS 112.46 / NRRL 194 / M139) GN=stcW PE=3 SV=2
13618_g	gi|587733974|gb|EXA31690.1| hypothetical protein FOVG_17011 [Fusarium oxysporum f. sp. pisi HDV247]	NO-HIT	alpha/beta hydrolase fold	CE10	gnl|BL_ORD_ID|29965 sp|Q9HDX3|YKN2_SCHPO AB hydrolase superfamily protein B1A11.02 OS=Schizosaccharomyces pombe (strain 972 / ATCC 24843) GN=SPAPB1A11.02 PE=3 SV=1
13619_g	gi|587733973|gb|EXA31689.1| hypothetical protein FOVG_17010 [Fusarium oxysporum f. sp. pisi HDV247]	NO-HIT	short chain dehydrogenase	NO-HIT	gnl|BL_ORD_ID|22566 sp|Q6CEE9|SDR_YARLI Probable NADP-dependent mannitol dehydrogenase OS=Yarrowia lipolytica (strain CLIB 122 / E 150) GN=YALI0B16192g PE=1 SV=1
13621_g	gi|407921137|gb|EKG14300.1| hypothetical protein MPH_08480 [Macrophomina phaseolina MS6]	NO-HIT	NO-HIT	NO-HIT	NO-HIT
13625_g	gi|628328790|ref|XP_007743953.1| hypothetical protein A1O5_05161 [Cladophialophora psammophila CBS 110553] >gi|589988543|gb|EXJ71354.1| hypothetical protein A1O5_05161 [Cladophialophora psammophila CBS 110553]	NO-HIT	NO-HIT	NO-HIT	NO-HIT
13626_g	gi|667842286|ref|XP_007785310.1| hypothetical protein W97_09259 [Coniosporium apollinis CBS 100218] >gi|494834353|gb|EON69993.1| hypothetical protein W97_09259 [Coniosporium apollinis CBS 100218]	NO-HIT	NO-HIT	NO-HIT	NO-HIT
13628_g	gi|636764829|ref|XP_008084588.1| Zn2/Cys6 DNA-binding protein [Glarea lozoyensis ATCC 20868] >gi|512199847|gb|EPE28680.1| Zn2/Cys6 DNA-binding protein [Glarea lozoyensis ATCC 20868]	NO-HIT	NO-HIT	NO-HIT	NO-HIT
1362_g	gi|451993661|gb|EMD86133.1| hypothetical protein COCHEDRAFT_1185968 [Bipolaris maydis C5] >gi|451999807|gb|EMD92269.1| hypothetical protein COCHEDRAFT_1173978 [Bipolaris maydis C5] >gi|477590888|gb|ENI07961.1| hypothetical protein COCC4DRAFT_162164 [Bipolaris maydis ATCC 48331]	NO-HIT	jmjN domain	NO-HIT	NO-HIT
13630_g	NO-HIT	NO-HIT	NO-HIT	NO-HIT	NO-HIT
13633_g	gi|685871097|ref|XP_009262581.1| hypothetical protein FPSE_11189 [Fusarium pseudograminearum CS3096] >gi|408389148|gb|EKJ68628.1| hypothetical protein FPSE_11189 [Fusarium pseudograminearum CS3096]	NO-HIT	Aldose 1-epimerase	NO-HIT	NO-HIT
13639_g	NO-HIT	NO-HIT	NO-HIT	NO-HIT	NO-HIT
13640_g	NO-HIT	NO-HIT	NO-HIT	NO-HIT	NO-HIT
13641_g	gi|667660041|ref|XP_008601852.1| valiolone synthase ValA [Beauveria bassiana ARSEF 2860] >gi|400594611|gb|EJP62449.1| valiolone synthase ValA [Beauveria bassiana ARSEF 2860]	NO-HIT	3-dehydroquinate synthase	NO-HIT	NO-HIT
13642_g	gi|407915442|gb|EKG09044.1| hypothetical protein MPH_13974 [Macrophomina phaseolina MS6]	NO-HIT	NO-HIT	NO-HIT	NO-HIT
1364_g	gi|578491776|gb|EUN29180.1| hypothetical protein COCVIDRAFT_93599 [Bipolaris victoriae FI3]	NO-HIT	Thymidylate kinase	NO-HIT	NO-HIT
13657_g	gi|729186804|emb|CEJ86573.1| hypothetical protein VHEMI04144 [Torrubiella hemipterigena]	NO-HIT	NO-HIT	NO-HIT	NO-HIT
13661_g	gi|189200989|ref|XP_001936831.1| peptide transporter PTR2-A [Pyrenophora tritici-repentis Pt-1C-BFP] >gi|187983930|gb|EDU49418.1| peptide transporter PTR2-A [Pyrenophora tritici-repentis Pt-1C-BFP]	GO:0016021,peptide transporter ptr2-a;GO:0006857;GO:0005215	POT family	NO-HIT	NO-HIT
13662_g	gi|628070299|ref|XP_007699803.1| hypothetical protein COCSADRAFT_36841 [Bipolaris sorokiniana ND90Pr] >gi|451850965|gb|EMD64266.1| hypothetical protein COCSADRAFT_36841 [Bipolaris sorokiniana ND90Pr]	GO:0006357,hypothetical protein COCSADRAFT_36841;GO:0008270;GO:0000981;GO:0003677;GO:0005634;GO:0006366	NO-HIT	NO-HIT	NO-HIT
13663_g	gi|629651048|ref|XP_007802421.1| hypothetical protein EPUS_06526 [Endocarpon pusillum Z07020] >gi|539435658|gb|ERF71967.1| hypothetical protein EPUS_06526 [Endocarpon pusillum Z07020]	NO-HIT	NO-HIT	NO-HIT	NO-HIT
13666_g	gi|667838451|ref|XP_007783394.1| hypothetical protein W97_07225 [Coniosporium apollinis CBS 100218] >gi|494831646|gb|EON68077.1| hypothetical protein W97_07225 [Coniosporium apollinis CBS 100218]	NO-HIT	NO-HIT	NO-HIT	NO-HIT
13668_g	gi|189201005|ref|XP_001936839.1| pigment biosynthesis protein Ayg1 [Pyrenophora tritici-repentis Pt-1C-BFP] >gi|187983938|gb|EDU49426.1| pigment biosynthesis protein Ayg1 [Pyrenophora tritici-repentis Pt-1C-BFP]	NO-HIT	Alpha/beta hydrolase of unknown function (DUF1100)	CE1	NO-HIT
13669_g	gi|628070903|ref|XP_007700105.1| hypothetical protein COCSADRAFT_117428 [Bipolaris sorokiniana ND90Pr] >gi|451850960|gb|EMD64261.1| hypothetical protein COCSADRAFT_117428 [Bipolaris sorokiniana ND90Pr]	NO-HIT	NO-HIT	NO-HIT	NO-HIT
13671_g	gi|302882475|ref|XP_003040147.1| hypothetical protein NECHADRAFT_52813 [Nectria haematococca mpVI 77-13-4] >gi|256721016|gb|EEU34434.1| hypothetical protein NECHADRAFT_52813 [Nectria haematococca mpVI 77-13-4]	GO:0006357,hypothetical protein NECHADRAFT_52813;GO:0008270;GO:0000981;GO:0003677;GO:0005634;GO:0006366	Fungal specific transcription factor domain	NO-HIT	NO-HIT
13672_g	gi|302882455|ref|XP_003040137.1| hypothetical protein NECHADRAFT_97467 [Nectria haematococca mpVI 77-13-4] >gi|256721006|gb|EEU34424.1| hypothetical protein NECHADRAFT_97467 [Nectria haematococca mpVI 77-13-4]	GO:0008270,l-iditol 2-dehydrogenase;GO:0016491;GO:0055114	Alcohol dehydrogenase GroES-like domain	NO-HIT	NO-HIT
13673_g	gi|302882473|ref|XP_003040146.1| hypothetical protein NECHADRAFT_87039 [Nectria haematococca mpVI 77-13-4] >gi|256721015|gb|EEU34433.1| hypothetical protein NECHADRAFT_87039 [Nectria haematococca mpVI 77-13-4]	GO:0022891,hypothetical protein NECHADRAFT_87039;GO:0016021;GO:0055085	Sugar (and other) transporter	NO-HIT	NO-HIT
13675_g	NO-HIT	NO-HIT	NO-HIT	NO-HIT	NO-HIT
13676_g	gi|396475613|ref|XP_003839827.1| hypothetical protein LEMA_P112670.1 [Leptosphaeria maculans JN3] >gi|312216397|emb|CBX96348.1| hypothetical protein LEMA_P112670.1 [Leptosphaeria maculans JN3]	NO-HIT	NO-HIT	NO-HIT	NO-HIT
1367_g	gi|640915860|gb|KDN60708.1| putative amino acid permease [Colletotrichum sublineola]	NO-HIT	Amino acid permease	NO-HIT	NO-HIT
13680_g	gi|169606123|ref|XP_001796482.1| hypothetical protein SNOG_06096 [Phaeosphaeria nodorum SN15] >gi|111066040|gb|EAT87160.1| hypothetical protein SNOG_06096 [Phaeosphaeria nodorum SN15]	NO-HIT	Kelch motif	NO-HIT	NO-HIT
13681_g	gi|134083708|emb|CAK42947.1| unnamed protein product [Aspergillus niger] >gi|350633186|gb|EHA21552.1| hypothetical protein ASPNIDRAFT_45506 [Aspergillus niger ATCC 1015]	NO-HIT	Pirin	NO-HIT	NO-HIT
13688_g	gi|189200967|ref|XP_001936820.1| thyroid hormone receptor interactor 12 [Pyrenophora tritici-repentis Pt-1C-BFP] >gi|187983919|gb|EDU49407.1| thyroid hormone receptor interactor 12 [Pyrenophora tritici-repentis Pt-1C-BFP]	GO:0004842,thyroid hormone receptor interactor 12;GO:0016567;EC:6.3.2.19	HECT-domain (ubiquitin-transferase)	NO-HIT	NO-HIT
13691_g	gi|169618477|ref|XP_001802652.1| hypothetical protein SNOG_12429 [Phaeosphaeria nodorum SN15] >gi|111059122|gb|EAT80242.1| hypothetical protein SNOG_12429 [Phaeosphaeria nodorum SN15]	GO:0008152,hypothetical protein SNOG_12429	FAD binding domain	NO-HIT	NO-HIT
13693_g	NO-HIT	NO-HIT	NO-HIT	NO-HIT	NO-HIT
13694_g	gi|396475588|ref|XP_003839821.1| similar to peroxisomal biogenesis factor 11 [Leptosphaeria maculans JN3] >gi|312216391|emb|CBX96342.1| similar to peroxisomal biogenesis factor 11 [Leptosphaeria maculans JN3]	GO:0005779,peroxisomal biogenesis factor 11;GO:0016559	Peroxisomal biogenesis factor 11 (PEX11)	NO-HIT	NO-HIT
13695_g	gi|169618497|ref|XP_001802662.1| hypothetical protein SNOG_12439 [Phaeosphaeria nodorum SN15] >gi|111059132|gb|EAT80252.1| hypothetical protein SNOG_12439 [Phaeosphaeria nodorum SN15]	GO:0006370,mrna cap methyltransferase;GO:0004482;GO:0003723;GO:0036265;GO:0005634;EC:2.1.1.56	mRNA capping enzyme	NO-HIT	NO-HIT
1369_g	gi|627826533|ref|XP_007685411.1| hypothetical protein COCMIDRAFT_34470 [Bipolaris oryzae ATCC 44560] >gi|576934564|gb|EUC48077.1| hypothetical protein COCMIDRAFT_34470 [Bipolaris oryzae ATCC 44560]	NO-HIT	Pyridine nucleotide-disulphide oxidoreductase	NO-HIT	NO-HIT
13704_g	gi|169618359|ref|XP_001802593.1| hypothetical protein SNOG_12371 [Phaeosphaeria nodorum SN15] >gi|111059064|gb|EAT80184.1| hypothetical protein SNOG_12371 [Phaeosphaeria nodorum SN15]	GO:0006817,phosphate permease (pho89 pi cotransporter pho89);GO:0016020;GO:0005315	Phosphate transporter family	NO-HIT	NO-HIT
13705_g	gi|169618361|ref|XP_001802594.1| hypothetical protein SNOG_12372 [Phaeosphaeria nodorum SN15] >gi|160703601|gb|EAT80185.2| hypothetical protein SNOG_12372 [Phaeosphaeria nodorum SN15]	NO-HIT	NO-HIT	NO-HIT	NO-HIT
13706_g	gi|396475255|ref|XP_003839742.1| hypothetical protein LEMA_P111820.1 [Leptosphaeria maculans JN3] >gi|312216312|emb|CBX96263.1| hypothetical protein LEMA_P111820.1 [Leptosphaeria maculans JN3]	NO-HIT	N2227-like protein	NO-HIT	NO-HIT
13707_g	gi|330922630|ref|XP_003299911.1| hypothetical protein PTT_11015 [Pyrenophora teres f. teres 0-1] >gi|311326203|gb|EFQ91990.1| hypothetical protein PTT_11015 [Pyrenophora teres f. teres 0-1]	NO-HIT	NO-HIT	NO-HIT	NO-HIT
13708_g	gi|636582393|ref|XP_008022535.1| hypothetical protein SETTUDRAFT_146533 [Setosphaeria turcica Et28A] >gi|482812838|gb|EOA89542.1| hypothetical protein SETTUDRAFT_146533 [Setosphaeria turcica Et28A]	NO-HIT	NYN domain	NO-HIT	NO-HIT
13710_g	gi|682462514|gb|KFZ18264.1| hypothetical protein V502_04183 [Pseudogymnoascus pannorum VKM F-4520 (FW-2644)]	NO-HIT	NO-HIT	GH79	NO-HIT
13714_g	gi|751352479|gb|KIL90201.1| hypothetical protein FAVG1_06940 [Fusarium avenaceum]	NO-HIT	Fungal specific transcription factor domain	NO-HIT	NO-HIT
13717_g	gi|347839675|emb|CCD54247.1| similar to epoxide hydrolase [Botrytis cinerea T4]	GO:0008152,epoxide hydrolase;GO:0016787	NO-HIT	NO-HIT	NO-HIT
1371_g	gi|396460092|ref|XP_003834658.1| similar to phosphotransferase enzyme family protein [Leptosphaeria maculans JN3] >gi|312211208|emb|CBX91293.1| similar to phosphotransferase enzyme family protein [Leptosphaeria maculans JN3]	GO:0016772,phosphotransferase enzyme family protein	NO-HIT	NO-HIT	NO-HIT
13722_g	gi|636585665|ref|XP_008024171.1| hypothetical protein SETTUDRAFT_108217, partial [Setosphaeria turcica Et28A] >gi|482811326|gb|EOA88082.1| hypothetical protein SETTUDRAFT_108217, partial [Setosphaeria turcica Et28A]	NO-HIT	NO-HIT	NO-HIT	NO-HIT
13723_g	gi|628182537|ref|XP_007706604.1| hypothetical protein COCCADRAFT_81362 [Bipolaris zeicola 26-R-13] >gi|576925060|gb|EUC39166.1| hypothetical protein COCCADRAFT_81362 [Bipolaris zeicola 26-R-13] >gi|578488110|gb|EUN25558.1| hypothetical protein COCVIDRAFT_103131 [Bipolaris victoriae FI3]	NO-HIT	NO-HIT	NO-HIT	NO-HIT
13724_g	NO-HIT	NO-HIT	NO-HIT	NO-HIT	NO-HIT
13731_g	gi|396475175|ref|XP_003839722.1| similar to hexose transporter [Leptosphaeria maculans JN3] >gi|312216292|emb|CBX96243.1| similar to hexose transporter [Leptosphaeria maculans JN3]	GO:0016021,hexose transporter;GO:0055085;GO:0022857	Sugar (and other) transporter	NO-HIT	NO-HIT
13735_g	gi|189201075|ref|XP_001936874.1| conserved hypothetical protein [Pyrenophora tritici-repentis Pt-1C-BFP] >gi|187983973|gb|EDU49461.1| conserved hypothetical protein [Pyrenophora tritici-repentis Pt-1C-BFP]	NO-HIT	NO-HIT	NO-HIT	NO-HIT
13736_g	gi|330927110|ref|XP_003301746.1| hypothetical protein PTT_13322 [Pyrenophora teres f. teres 0-1] >gi|311323296|gb|EFQ90152.1| hypothetical protein PTT_13322 [Pyrenophora teres f. teres 0-1]	GO:0003824,2-oxoisovalerate dehydrogenase subunit mitochondrial precursor;GO:0008152	Transketolase, pyrimidine binding domain	NO-HIT	NO-HIT
1373_g	gi|169616049|ref|XP_001801440.1| hypothetical protein SNOG_11196 [Phaeosphaeria nodorum SN15] >gi|111060575|gb|EAT81695.1| hypothetical protein SNOG_11196 [Phaeosphaeria nodorum SN15]	NO-HIT	Heterokaryon incompatibility protein (HET)	NO-HIT	NO-HIT
13741_g	gi|396475112|ref|XP_003839708.1| similar to aldo-keto reductase [Leptosphaeria maculans JN3] >gi|312216278|emb|CBX96229.1| similar to aldo-keto reductase [Leptosphaeria maculans JN3]	NO-HIT	Aldo/keto reductase family	NO-HIT	NO-HIT
13743_g	gi|330927096|ref|XP_003301739.1| hypothetical protein PTT_13315 [Pyrenophora teres f. teres 0-1] >gi|311323289|gb|EFQ90145.1| hypothetical protein PTT_13315 [Pyrenophora teres f. teres 0-1]	GO:0006357,acuk_pyrtr ame: full=transcription activator of gluconeogenesis ptrg_06536;GO:0008270;GO:0004871;GO:0000981;GO:0003677;GO:0007165;GO:0006094;GO:0005634;GO:0006366	NO-HIT	NO-HIT	NO-HIT
13744_g	gi|330926487|ref|XP_003301478.1| hypothetical protein PTT_12998 [Pyrenophora teres f. teres 0-1] >gi|311323654|gb|EFQ90423.1| hypothetical protein PTT_12998 [Pyrenophora teres f. teres 0-1]	GO:0006810,hypothetical protein PTT_12998;GO:0016020	Major Facilitator Superfamily	NO-HIT	NO-HIT
13747_g	NO-HIT	NO-HIT	NO-HIT	NO-HIT	NO-HIT
1374_g	gi|330948032|ref|XP_003307042.1| hypothetical protein PTT_20363 [Pyrenophora teres f. teres 0-1] >gi|311315160|gb|EFQ84869.1| hypothetical protein PTT_20363 [Pyrenophora teres f. teres 0-1]	NO-HIT	NO-HIT	NO-HIT	NO-HIT
13750_g	gi|407922999|gb|EKG16089.1| hypothetical protein MPH_06784 [Macrophomina phaseolina MS6]	NO-HIT	Acetyltransferase (GNAT) family	NO-HIT	NO-HIT
13751_g	gi|330905924|ref|XP_003295285.1| hypothetical protein PTT_00269 [Pyrenophora teres f. teres 0-1] >gi|311333539|gb|EFQ96620.1| hypothetical protein PTT_00269 [Pyrenophora teres f. teres 0-1]	NO-HIT	Methyltransferase domain	NO-HIT	NO-HIT
13752_g	gi|330926489|ref|XP_003301479.1| hypothetical protein PTT_12999 [Pyrenophora teres f. teres 0-1] >gi|311323655|gb|EFQ90424.1| hypothetical protein PTT_12999 [Pyrenophora teres f. teres 0-1]	NO-HIT	FF domain	NO-HIT	NO-HIT
13755_g	gi|169599955|ref|XP_001793400.1| hypothetical protein SNOG_02805 [Phaeosphaeria nodorum SN15] >gi|111068416|gb|EAT89536.1| hypothetical protein SNOG_02805 [Phaeosphaeria nodorum SN15]	NO-HIT	NO-HIT	NO-HIT	NO-HIT
13757_g	gi|169618201|ref|XP_001802514.1| hypothetical protein SNOG_12290 [Phaeosphaeria nodorum SN15] >gi|160703574|gb|EAT80103.2| hypothetical protein SNOG_12290 [Phaeosphaeria nodorum SN15]	NO-HIT	NO-HIT	GH16	NO-HIT
13758_g	gi|330920676|ref|XP_003299102.1| hypothetical protein PTT_10033 [Pyrenophora teres f. teres 0-1] >gi|311327371|gb|EFQ92822.1| hypothetical protein PTT_10033 [Pyrenophora teres f. teres 0-1]	GO:0046872,hypothetical protein PTT_10033	PHD-finger	NO-HIT	NO-HIT
1375_g	gi|546234923|gb|AGW82397.1| calcineurin phosphatase [Alternaria alternata]	NO-HIT	Calcineurin-like phosphoesterase	NO-HIT	NO-HIT
13762_g	gi|396475323|ref|XP_003839759.1| hypothetical protein LEMA_P111990.1 [Leptosphaeria maculans JN3] >gi|312216329|emb|CBX96280.1| hypothetical protein LEMA_P111990.1 [Leptosphaeria maculans JN3]	GO:0016021,hypothetical protein LEMA_P111990.1;GO:0015171;GO:0003333	Amino acid permease	NO-HIT	NO-HIT
13764_g	gi|628289842|ref|XP_007756408.1| hypothetical protein A1O7_04204 [Cladophialophora yegresii CBS 114405] >gi|589976771|gb|EXJ60055.1| hypothetical protein A1O7_04204 [Cladophialophora yegresii CBS 114405]	NO-HIT	short chain dehydrogenase	NO-HIT	NO-HIT
13768_g	NO-HIT	NO-HIT	NO-HIT	NO-HIT	NO-HIT
13769_g	gi|396475715|ref|XP_003839853.1| predicted protein [Leptosphaeria maculans JN3] >gi|312216423|emb|CBX96374.1| predicted protein [Leptosphaeria maculans JN3]	NO-HIT	NO-HIT	NO-HIT	NO-HIT
1376_g	gi|636594589|ref|XP_008028633.1| hypothetical protein SETTUDRAFT_164498 [Setosphaeria turcica Et28A] >gi|482807244|gb|EOA84296.1| hypothetical protein SETTUDRAFT_164498 [Setosphaeria turcica Et28A]	NO-HIT	NO-HIT	AA9	NO-HIT
13770_g	gi|396475744|ref|XP_003839860.1| hypothetical protein LEMA_P113000.1 [Leptosphaeria maculans JN3] >gi|312216430|emb|CBX96381.1| hypothetical protein LEMA_P113000.1 [Leptosphaeria maculans JN3]	GO:0016311,hypothetical protein LEMA_P113000.1;GO:0016021;GO:0004035;GO:0055085;EC:3.1.3.1	Major Facilitator Superfamily	NO-HIT	NO-HIT
13777_g	gi|628071267|ref|XP_007700287.1| hypothetical protein COCSADRAFT_181611 [Bipolaris sorokiniana ND90Pr] >gi|451851233|gb|EMD64534.1| hypothetical protein COCSADRAFT_181611 [Bipolaris sorokiniana ND90Pr]	NO-HIT	NO-HIT	NO-HIT	NO-HIT
13778_g	gi|169618331|ref|XP_001802579.1| hypothetical protein SNOG_12357 [Phaeosphaeria nodorum SN15] >gi|111059050|gb|EAT80170.1| hypothetical protein SNOG_12357 [Phaeosphaeria nodorum SN15]	NO-HIT	NO-HIT	NO-HIT	NO-HIT
13779_g	gi|628202837|ref|XP_007711359.1| hypothetical protein COCCADRAFT_35984 [Bipolaris zeicola 26-R-13] >gi|576920157|gb|EUC34318.1| hypothetical protein COCCADRAFT_35984 [Bipolaris zeicola 26-R-13]	NO-HIT	NO-HIT	NO-HIT	NO-HIT
1377_g	gi|477590875|gb|ENI07948.1| hypothetical protein COCC4DRAFT_130249 [Bipolaris maydis ATCC 48331]	NO-HIT	Protein of unknown function (DUF3433)	NO-HIT	NO-HIT
13784_g	gi|169618313|ref|XP_001802570.1| hypothetical protein SNOG_12348 [Phaeosphaeria nodorum SN15] >gi|111059041|gb|EAT80161.1| hypothetical protein SNOG_12348 [Phaeosphaeria nodorum SN15]	NO-HIT	NO-HIT	CE1	NO-HIT
13785_g	gi|189201307|ref|XP_001936990.1| glycosyl hydrolase [Pyrenophora tritici-repentis Pt-1C-BFP] >gi|187984089|gb|EDU49577.1| glycosyl hydrolase [Pyrenophora tritici-repentis Pt-1C-BFP]	GO:0016787,glycoside hydrolase family 92 protein;GO:0030246;GO:0005975	Glycosyl hydrolase family 92	GH92	NO-HIT
13786_g	gi|628202792|ref|XP_007711347.1| hypothetical protein COCCADRAFT_25507 [Bipolaris zeicola 26-R-13] >gi|576920156|gb|EUC34317.1| hypothetical protein COCCADRAFT_25507 [Bipolaris zeicola 26-R-13]	NO-HIT	NO-HIT	NO-HIT	NO-HIT
13787_g	gi|396474991|ref|XP_003839678.1| similar to extracellular exo-polygalacturonase [Leptosphaeria maculans JN3] >gi|312216248|emb|CBX96199.1| similar to extracellular exo-polygalacturonase [Leptosphaeria maculans JN3]	GO:0005576,extracellular exo-polygalacturonase;GO:0004650;GO:0005975;EC:3.2.1.15	Glycosyl hydrolases family 28	GH28	NO-HIT
13788_g	gi|396475009|ref|XP_003839683.1| hypothetical protein LEMA_P111230.1 [Leptosphaeria maculans JN3] >gi|312216253|emb|CBX96204.1| hypothetical protein LEMA_P111230.1 [Leptosphaeria maculans JN3]	GO:0055114,hypothetical protein LEMA_P111230.1;GO:0016491	FAD binding domain	NO-HIT	NO-HIT
1378_g	gi|330948044|ref|XP_003307046.1| hypothetical protein PTT_20367 [Pyrenophora teres f. teres 0-1] >gi|311315164|gb|EFQ84873.1| hypothetical protein PTT_20367 [Pyrenophora teres f. teres 0-1]	GO:0003824,methionine adenosyltransferase 2 subunit beta	RmlD substrate binding domain	NO-HIT	NO-HIT
13790_g	gi|330945157|ref|XP_003306501.1| hypothetical protein PTT_19655 [Pyrenophora teres f. teres 0-1] >gi|311315953|gb|EFQ85387.1| hypothetical protein PTT_19655 [Pyrenophora teres f. teres 0-1]	GO:0020037,hypothetical protein PTT_19655;GO:0016705;GO:0004497;GO:0005506;GO:0009055;GO:0055114	Cytochrome P450	NO-HIT	NO-HIT
13791_g	gi|628071183|ref|XP_007700245.1| hypothetical protein COCSADRAFT_143007 [Bipolaris sorokiniana ND90Pr] >gi|451851169|gb|EMD64470.1| hypothetical protein COCSADRAFT_143007 [Bipolaris sorokiniana ND90Pr]	NO-HIT	NO-HIT	NO-HIT	NO-HIT
13792_g	gi|330926648|ref|XP_003301547.1| hypothetical protein PTT_13079 [Pyrenophora teres f. teres 0-1] >gi|311323548|gb|EFQ90340.1| hypothetical protein PTT_13079 [Pyrenophora teres f. teres 0-1]	GO:0008270,reticulon-4-interacting protein mitochondrial precursor;GO:0016491;GO:0055114	Zinc-binding dehydrogenase	NO-HIT	NO-HIT
13793_g	gi|636585749|ref|XP_008024213.1| hypothetical protein SETTUDRAFT_149597 [Setosphaeria turcica Et28A] >gi|482811387|gb|EOA88143.1| hypothetical protein SETTUDRAFT_149597 [Setosphaeria turcica Et28A]	NO-HIT	Zinc-binding dehydrogenase	NO-HIT	NO-HIT
13796_g	gi|628070405|ref|XP_007699856.1| hypothetical protein COCSADRAFT_37056 [Bipolaris sorokiniana ND90Pr] >gi|451851174|gb|EMD64475.1| hypothetical protein COCSADRAFT_37056 [Bipolaris sorokiniana ND90Pr]	GO:0016491,nadph dehydrogenase;GO:0055114;GO:0010181	NADH:flavin oxidoreductase / NADH oxidase family	NO-HIT	NO-HIT
13798_g	gi|451996161|gb|EMD88628.1| hypothetical protein COCHEDRAFT_1142409 [Bipolaris maydis C5] >gi|477588577|gb|ENI05656.1| hypothetical protein COCC4DRAFT_137216 [Bipolaris maydis ATCC 48331]	NO-HIT	NO-HIT	NO-HIT	NO-HIT
13799_g	gi|396475055|ref|XP_003839694.1| hypothetical protein LEMA_P111340.1 [Leptosphaeria maculans JN3] >gi|312216264|emb|CBX96215.1| hypothetical protein LEMA_P111340.1 [Leptosphaeria maculans JN3]	NO-HIT	NO-HIT	NO-HIT	NO-HIT
13800_g	gi|242766463|ref|XP_002341175.1| zinc binding dehydrogenase, putative [Talaromyces stipitatus ATCC 10500] >gi|218724371|gb|EED23788.1| zinc binding dehydrogenase, putative [Talaromyces stipitatus ATCC 10500]	GO:0008270,zinc binding;GO:0016491;GO:0055114	NO-HIT	NO-HIT	NO-HIT
13802_g	gi|748495225|ref|XP_011120163.1| hypothetical protein AOL_s00054g545 [Arthrobotrys oligospora ATCC 24927] >gi|345568272|gb|EGX51169.1| hypothetical protein AOL_s00054g545 [Arthrobotrys oligospora ATCC 24927]	GO:0000104,flavocytochrome c;GO:0055114;EC:1.3.99.1	FAD binding domain	NO-HIT	NO-HIT
13804_g	gi|396475394|ref|XP_003839776.1| hypothetical protein LEMA_P112160.1 [Leptosphaeria maculans JN3] >gi|312216346|emb|CBX96297.1| hypothetical protein LEMA_P112160.1 [Leptosphaeria maculans JN3]	NO-HIT	Eukaryotic aspartyl protease	NO-HIT	NO-HIT
13805_g	gi|627913870|ref|XP_007690947.1| hypothetical protein COCMIDRAFT_39410 [Bipolaris oryzae ATCC 44560] >gi|576928889|gb|EUC42515.1| hypothetical protein COCMIDRAFT_39410 [Bipolaris oryzae ATCC 44560] >gi|578488793|gb|EUN26233.1| hypothetical protein COCVIDRAFT_27382 [Bipolaris victoriae FI3]	NO-HIT	LUC7 N_terminus	NO-HIT	NO-HIT
13807_g	gi|628070413|ref|XP_007699860.1| hypothetical protein COCSADRAFT_37069 [Bipolaris sorokiniana ND90Pr] >gi|451851185|gb|EMD64486.1| hypothetical protein COCSADRAFT_37069 [Bipolaris sorokiniana ND90Pr]	NO-HIT	FtsJ-like methyltransferase	NO-HIT	NO-HIT
13809_g	gi|330926682|ref|XP_003301564.1| hypothetical protein PTT_13096 [Pyrenophora teres f. teres 0-1] >gi|311323565|gb|EFQ90357.1| hypothetical protein PTT_13096 [Pyrenophora teres f. teres 0-1]	GO:0003723,hypothetical protein PTT_13096	KH domain	NO-HIT	NO-HIT
1380_g	NO-HIT	NO-HIT	NO-HIT	NO-HIT	NO-HIT
13810_g	gi|169614209|ref|XP_001800521.1| hypothetical protein SNOG_10242 [Phaeosphaeria nodorum SN15] >gi|111061457|gb|EAT82577.1| hypothetical protein SNOG_10242 [Phaeosphaeria nodorum SN15]	GO:0005779,hypothetical protein SNOG_10242;GO:0016559	NO-HIT	NO-HIT	NO-HIT
13812_g	gi|628198138|ref|XP_007710231.1| hypothetical protein COCCADRAFT_90723 [Bipolaris zeicola 26-R-13] >gi|576921387|gb|EUC35529.1| hypothetical protein COCCADRAFT_90723 [Bipolaris zeicola 26-R-13]	NO-HIT	FHA domain	NO-HIT	NO-HIT
13814_g	gi|169614191|ref|XP_001800512.1| hypothetical protein SNOG_10232 [Phaeosphaeria nodorum SN15] >gi|111061447|gb|EAT82567.1| hypothetical protein SNOG_10232 [Phaeosphaeria nodorum SN15]	GO:0016021,hypothetical protein SNOG_10232	Mpv17 / PMP22 family	NO-HIT	NO-HIT
13815_g	gi|396476723|ref|XP_003840102.1| hypothetical protein LEMA_P108880.1 [Leptosphaeria maculans JN3] >gi|312216673|emb|CBX96623.1| hypothetical protein LEMA_P108880.1 [Leptosphaeria maculans JN3]	NO-HIT	NO-HIT	NO-HIT	NO-HIT
13816_g	NO-HIT	NO-HIT	NO-HIT	NO-HIT	NO-HIT
13817_g	gi|396476732|ref|XP_003840105.1| hypothetical protein LEMA_P108910.1 [Leptosphaeria maculans JN3] >gi|312216676|emb|CBX96626.1| hypothetical protein LEMA_P108910.1 [Leptosphaeria maculans JN3]	NO-HIT	Mitochondrial PGP phosphatase	NO-HIT	NO-HIT
13819_g	gi|189199030|ref|XP_001935852.1| conserved hypothetical protein [Pyrenophora tritici-repentis Pt-1C-BFP] >gi|187982951|gb|EDU48439.1| conserved hypothetical protein [Pyrenophora tritici-repentis Pt-1C-BFP]	NO-HIT	Methyltransferase domain	NO-HIT	NO-HIT
1381_g	gi|396492448|ref|XP_003843801.1| hypothetical protein LEMA_P014520.1 [Leptosphaeria maculans JN3] >gi|312220381|emb|CBY00322.1| hypothetical protein LEMA_P014520.1 [Leptosphaeria maculans JN3]	GO:0006597,s-adenosylmethionine decarboxylase proenzyme 2;GO:0004014;GO:0008295;EC:4.1.1.50	Adenosylmethionine decarboxylase	NO-HIT	NO-HIT
13820_g	gi|451995494|gb|EMD87962.1| hypothetical protein COCHEDRAFT_1143742 [Bipolaris maydis C5] >gi|477586392|gb|ENI03477.1| hypothetical protein COCC4DRAFT_173321 [Bipolaris maydis ATCC 48331]	NO-HIT	Sugar (and other) transporter	NO-HIT	NO-HIT
13822_g	gi|396476755|ref|XP_003840112.1| hypothetical protein LEMA_P108980.1 [Leptosphaeria maculans JN3] >gi|312216683|emb|CBX96633.1| hypothetical protein LEMA_P108980.1 [Leptosphaeria maculans JN3]	GO:0006357,hypothetical protein LEMA_P108980.1;GO:0008270;GO:0000981;GO:0003677;GO:0005634;GO:0006366	Fungal specific transcription factor domain	NO-HIT	NO-HIT
13823_g	gi|189198950|ref|XP_001935812.1| conserved hypothetical protein [Pyrenophora tritici-repentis Pt-1C-BFP] >gi|187982911|gb|EDU48399.1| conserved hypothetical protein [Pyrenophora tritici-repentis Pt-1C-BFP]	NO-HIT	NO-HIT	NO-HIT	NO-HIT
13825_g	gi|628070009|ref|XP_007699658.1| hypothetical protein COCSADRAFT_171000 [Bipolaris sorokiniana ND90Pr] >gi|451851893|gb|EMD65191.1| hypothetical protein COCSADRAFT_171000 [Bipolaris sorokiniana ND90Pr]	NO-HIT	Domain of unknown function (DUF1793)	NO-HIT	NO-HIT
13826_g	gi|330947715|ref|XP_003306946.1| hypothetical protein PTT_20261 [Pyrenophora teres f. teres 0-1] >gi|311315254|gb|EFQ84952.1| hypothetical protein PTT_20261 [Pyrenophora teres f. teres 0-1]	GO:0006468,protein kinase kin1;GO:0005524;GO:0004674;EC:2.7.11	Protein kinase domain	NO-HIT	NO-HIT
13829_g	gi|330921943|ref|XP_003299626.1| hypothetical protein PTT_10665 [Pyrenophora teres f. teres 0-1] >gi|311326600|gb|EFQ92270.1| hypothetical protein PTT_10665 [Pyrenophora teres f. teres 0-1]	NO-HIT	WD domain, G-beta repeat	NO-HIT	NO-HIT
1382_g	gi|396492448|ref|XP_003843801.1| hypothetical protein LEMA_P014520.1 [Leptosphaeria maculans JN3] >gi|312220381|emb|CBY00322.1| hypothetical protein LEMA_P014520.1 [Leptosphaeria maculans JN3]	NO-HIT	NO-HIT	NO-HIT	NO-HIT
13830_g	gi|629644950|ref|XP_007800998.1| hypothetical protein EPUS_08281 [Endocarpon pusillum Z07020] >gi|539437458|gb|ERF73339.1| hypothetical protein EPUS_08281 [Endocarpon pusillum Z07020]	NO-HIT	Ribonucleotide reductase, small chain	NO-HIT	NO-HIT
13835_g	gi|169614129|ref|XP_001800481.1| hypothetical protein SNOG_10200 [Phaeosphaeria nodorum SN15] >gi|160707282|gb|EAT82535.2| hypothetical protein SNOG_10200 [Phaeosphaeria nodorum SN15]	GO:0005388,calcium-translocating p-type atpase protein;GO:0070588;GO:0016021;GO:0046872;GO:0005524;EC:3.6.3.8	E1-E2 ATPase	NO-HIT	NO-HIT
13839_g	gi|189198946|ref|XP_001935810.1| choline dehydrogenase [Pyrenophora tritici-repentis Pt-1C-BFP] >gi|187982909|gb|EDU48397.1| choline dehydrogenase [Pyrenophora tritici-repentis Pt-1C-BFP]	GO:0050660,choline dehydrogenase;GO:0008812;GO:0055114;GO:0006066;EC:1.1.99.1	GMC oxidoreductase	AA3	NO-HIT
1383_g	gi|578491791|gb|EUN29195.1| hypothetical protein COCVIDRAFT_35843 [Bipolaris victoriae FI3]	NO-HIT	Epoxide hydrolase N terminus	NO-HIT	NO-HIT
13841_g	gi|189198942|ref|XP_001935808.1| predicted protein [Pyrenophora tritici-repentis Pt-1C-BFP] >gi|187982907|gb|EDU48395.1| predicted protein [Pyrenophora tritici-repentis Pt-1C-BFP]	NO-HIT	GDP/GTP exchange factor Sec2p	NO-HIT	NO-HIT
13843_g	gi|189198938|ref|XP_001935806.1| hypothetical protein PTRG_05473 [Pyrenophora tritici-repentis Pt-1C-BFP] >gi|187982905|gb|EDU48393.1| hypothetical protein PTRG_05473 [Pyrenophora tritici-repentis Pt-1C-BFP]	NO-HIT	NO-HIT	NO-HIT	NO-HIT
13845_g	gi|752276893|dbj|GAM87792.1| hypothetical protein ANO11243_058200 [fungal sp. No.11243]	NO-HIT	Polyprenyl synthetase	NO-HIT	NO-HIT
13848_g	gi|330919987|ref|XP_003298841.1| hypothetical protein PTT_09668 [Pyrenophora teres f. teres 0-1] >gi|311327772|gb|EFQ93056.1| hypothetical protein PTT_09668 [Pyrenophora teres f. teres 0-1]	NO-HIT	NO-HIT	NO-HIT	NO-HIT
13849_g	gi|396476079|ref|XP_003839931.1| similar to WD repeat-containing protein [Leptosphaeria maculans JN3] >gi|312216502|emb|CBX96452.1| similar to WD repeat-containing protein [Leptosphaeria maculans JN3]	NO-HIT	WD domain, G-beta repeat	NO-HIT	NO-HIT
1384_g	gi|627836979|ref|XP_007688696.1| hypothetical protein COCMIDRAFT_97333 [Bipolaris oryzae ATCC 44560] >gi|576931233|gb|EUC44798.1| hypothetical protein COCMIDRAFT_97333 [Bipolaris oryzae ATCC 44560]	NO-HIT	High-temperature-induced dauer-formation protein	NO-HIT	NO-HIT
13851_g	gi|628069059|ref|XP_007699183.1| hypothetical protein COCSADRAFT_36504 [Bipolaris sorokiniana ND90Pr] >gi|451851870|gb|EMD65168.1| hypothetical protein COCSADRAFT_36504 [Bipolaris sorokiniana ND90Pr]	NO-HIT	Las1-like	NO-HIT	NO-HIT
13852_g	gi|330918580|ref|XP_003298277.1| hypothetical protein PTT_08926 [Pyrenophora teres f. teres 0-1] >gi|311328623|gb|EFQ93628.1| hypothetical protein PTT_08926 [Pyrenophora teres f. teres 0-1]	NO-HIT	NO-HIT	NO-HIT	NO-HIT
13853_g	NO-HIT	NO-HIT	NO-HIT	NO-HIT	NO-HIT
13854_g	NO-HIT	NO-HIT	NO-HIT	NO-HIT	NO-HIT
13859_g	gi|396476054|ref|XP_003839925.1| similar to acetyltransferase [Leptosphaeria maculans JN3] >gi|312216496|emb|CBX96446.1| similar to acetyltransferase [Leptosphaeria maculans JN3]	GO:0008080,similar to acetyltransferase;EC:2.3.1	Acetyltransferase (GNAT) family	NO-HIT	NO-HIT
13860_g	gi|367048125|ref|XP_003654442.1| hypothetical protein THITE_16348, partial [Thielavia terrestris NRRL 8126] >gi|347001705|gb|AEO68106.1| hypothetical protein THITE_16348, partial [Thielavia terrestris NRRL 8126]	NO-HIT	NO-HIT	NO-HIT	NO-HIT
13862_g	gi|628231726|ref|XP_007716492.1| hypothetical protein COCCADRAFT_8555 [Bipolaris zeicola 26-R-13] >gi|576914879|gb|EUC29208.1| hypothetical protein COCCADRAFT_8555 [Bipolaris zeicola 26-R-13]	NO-HIT	NO-HIT	NO-HIT	NO-HIT
13863_g	NO-HIT	NO-HIT	NO-HIT	NO-HIT	NO-HIT
13865_g	NO-HIT	NO-HIT	NO-HIT	NO-HIT	NO-HIT
13870_g	gi|189198888|ref|XP_001935781.1| conserved hypothetical protein [Pyrenophora tritici-repentis Pt-1C-BFP] >gi|187982880|gb|EDU48368.1| conserved hypothetical protein [Pyrenophora tritici-repentis Pt-1C-BFP]	NO-HIT	NO-HIT	NO-HIT	NO-HIT
13872_g	NO-HIT	NO-HIT	NO-HIT	NO-HIT	NO-HIT
13877_g	gi|742075595|gb|KIA75566.1| hypothetical protein HK57_00669 [Aspergillus ustus]	NO-HIT	NO-HIT	NO-HIT	NO-HIT
13879_g	gi|751755288|gb|KIN03464.1| hypothetical protein OIDMADRAFT_26157 [Oidiodendron maius Zn]	NO-HIT	CoA-transferase family III	NO-HIT	NO-HIT
13881_g	gi|751352438|gb|KIL90160.1| hypothetical protein FAVG1_06899 [Fusarium avenaceum]	GO:0046914,extradiol ring-cleavage dioxygenase class iii enzyme subunit b;GO:0008152;GO:0016491	Catalytic LigB subunit of aromatic ring-opening dioxygenase	NO-HIT	NO-HIT
13882_g	gi|169595500|ref|XP_001791174.1| hypothetical protein SNOG_00489 [Phaeosphaeria nodorum SN15] >gi|160701106|gb|EAT91984.2| hypothetical protein SNOG_00489 [Phaeosphaeria nodorum SN15]	NO-HIT	NO-HIT	NO-HIT	NO-HIT
13883_g	gi|590049239|gb|EXK76763.1| hypothetical protein FOQG_18511 [Fusarium oxysporum f. sp. raphani 54005]	NO-HIT	FAD binding domain	NO-HIT	NO-HIT
13885_g	gi|50550913|ref|XP_502930.1| YALI0D17182p [Yarrowia lipolytica] >gi|49648798|emb|CAG81121.1| YALI0D17182p [Yarrowia lipolytica CLIB122]	NO-HIT	Possible lysine decarboxylase	NO-HIT	NO-HIT
13886_g	gi|578491924|gb|EUN29327.1| hypothetical protein COCVIDRAFT_92972 [Bipolaris victoriae FI3]	NO-HIT	Heterokaryon incompatibility protein (HET)	NO-HIT	NO-HIT
13888_g	gi|189198966|ref|XP_001935820.1| conserved hypothetical protein [Pyrenophora tritici-repentis Pt-1C-BFP] >gi|187982919|gb|EDU48407.1| conserved hypothetical protein [Pyrenophora tritici-repentis Pt-1C-BFP]	NO-HIT	NO-HIT	NO-HIT	NO-HIT
1388_g	gi|671162709|ref|XP_008721821.1| hypothetical protein G647_00196 [Cladophialophora carrionii CBS 160.54] >gi|565938641|gb|ETI27747.1| hypothetical protein G647_00196 [Cladophialophora carrionii CBS 160.54]	GO:0003824,enoyl- mitochondrial;GO:0008152	Enoyl-CoA hydratase/isomerase family	NO-HIT	NO-HIT
13893_g	gi|169623217|ref|XP_001805016.1| hypothetical protein SNOG_14842 [Phaeosphaeria nodorum SN15] >gi|160704936|gb|EAT77694.2| hypothetical protein SNOG_14842 [Phaeosphaeria nodorum SN15]	NO-HIT	NO-HIT	NO-HIT	NO-HIT
13895_g	gi|330927993|ref|XP_003302084.1| hypothetical protein PTT_13777 [Pyrenophora teres f. teres 0-1] >gi|311322742|gb|EFQ89808.1| hypothetical protein PTT_13777 [Pyrenophora teres f. teres 0-1]	NO-HIT	NO-HIT	NO-HIT	NO-HIT
13896_g	gi|330923435|ref|XP_003300240.1| hypothetical protein PTT_11423 [Pyrenophora teres f. teres 0-1] >gi|311325731|gb|EFQ91665.1| hypothetical protein PTT_11423 [Pyrenophora teres f. teres 0-1]	GO:0016772,protein kinase-like domain	Phosphotransferase enzyme family	NO-HIT	NO-HIT
13898_g	gi|627922660|ref|XP_007693697.1| hypothetical protein COCMIDRAFT_110588 [Bipolaris oryzae ATCC 44560] >gi|576925965|gb|EUC39786.1| hypothetical protein COCMIDRAFT_110588 [Bipolaris oryzae ATCC 44560]	NO-HIT	Cytochrome P450	NO-HIT	NO-HIT
1389_g	gi|303316305|ref|XP_003068156.1| hypothetical protein CPC735_064420 [Coccidioides posadasii C735 delta SOWgp] >gi|240107834|gb|EER26011.1| hypothetical protein CPC735_064420 [Coccidioides posadasii C735 delta SOWgp]	NO-HIT	Phosphotransferase enzyme family	NO-HIT	NO-HIT
138_g	gi|628065565|ref|XP_007697854.1| hypothetical protein COCSADRAFT_137862 [Bipolaris sorokiniana ND90Pr] >gi|451853043|gb|EMD66337.1| hypothetical protein COCSADRAFT_137862 [Bipolaris sorokiniana ND90Pr]	NO-HIT	6-phosphogluconate dehydrogenase, C-terminal domain	NO-HIT	NO-HIT
13900_g	NO-HIT	NO-HIT	NO-HIT	NO-HIT	NO-HIT
13903_g	gi|169613871|ref|XP_001800352.1| hypothetical protein SNOG_10069 [Phaeosphaeria nodorum SN15] >gi|160707230|gb|EAT82404.2| hypothetical protein SNOG_10069 [Phaeosphaeria nodorum SN15]	NO-HIT	NO-HIT	NO-HIT	NO-HIT
13904_g	gi|169605641|ref|XP_001796241.1| hypothetical protein SNOG_05846 [Phaeosphaeria nodorum SN15] >gi|111065790|gb|EAT86910.1| hypothetical protein SNOG_05846 [Phaeosphaeria nodorum SN15]	NO-HIT	NO-HIT	NO-HIT	NO-HIT
13905_g	gi|656910837|gb|KEF56496.1| hypothetical protein A1O9_08077 [Exophiala aquamarina CBS 119918]	NO-HIT	NO-HIT	NO-HIT	NO-HIT
13906_g	gi|636588599|ref|XP_008025638.1| hypothetical protein SETTUDRAFT_163191 [Setosphaeria turcica Et28A] >gi|482810357|gb|EOA87163.1| hypothetical protein SETTUDRAFT_163191 [Setosphaeria turcica Et28A]	NO-HIT	DnaJ domain	NO-HIT	NO-HIT
13908_g	gi|189199542|ref|XP_001936108.1| vacuolar membrane protein [Pyrenophora tritici-repentis Pt-1C-BFP] >gi|187983207|gb|EDU48695.1| vacuolar membrane protein [Pyrenophora tritici-repentis Pt-1C-BFP]	GO:0016020,vacuolar membrane protein	NO-HIT	NO-HIT	NO-HIT
13909_g	gi|627866821|ref|XP_007689887.1| hypothetical protein COCMIDRAFT_100377 [Bipolaris oryzae ATCC 44560] >gi|628069085|ref|XP_007699196.1| hypothetical protein COCSADRAFT_36566 [Bipolaris sorokiniana ND90Pr] >gi|628236704|ref|XP_007717298.1| hypothetical protein COCCADRAFT_109265 [Bipolaris zeicola 26-R-13] >gi|451851944|gb|EMD65242.1| hypothetical protein COCSADRAFT_36566 [Bipolaris sorokiniana ND9…	NO-HIT	Ras family	NO-HIT	NO-HIT
1390_g	gi|628061409|ref|XP_007696534.1| hypothetical protein COCSADRAFT_34074 [Bipolaris sorokiniana ND90Pr] >gi|451853929|gb|EMD67222.1| hypothetical protein COCSADRAFT_34074 [Bipolaris sorokiniana ND90Pr]	NO-HIT	NO-HIT	NO-HIT	NO-HIT
13911_g	gi|310799580|gb|EFQ34473.1| hypothetical protein GLRG_09617 [Colletotrichum graminicola M1.001]	NO-HIT	NO-HIT	NO-HIT	NO-HIT
13912_g	gi|189197633|ref|XP_001935154.1| conserved hypothetical protein [Pyrenophora tritici-repentis Pt-1C-BFP] >gi|187981102|gb|EDU47728.1| conserved hypothetical protein [Pyrenophora tritici-repentis Pt-1C-BFP]	NO-HIT	NO-HIT	NO-HIT	NO-HIT
13916_g	gi|169609631|ref|XP_001798234.1| hypothetical protein SNOG_07908 [Phaeosphaeria nodorum SN15] >gi|111063064|gb|EAT84184.1| hypothetical protein SNOG_07908 [Phaeosphaeria nodorum SN15]	GO:0006772,hypothetical protein SNOG_07908;GO:0050333;EC:3.6.1.28	CYTH domain	NO-HIT	NO-HIT
13918_g	gi|636752061|ref|XP_008078204.1| alpha/beta-Hydrolase [Glarea lozoyensis ATCC 20868] >gi|512206397|gb|EPE35217.1| alpha/beta-Hydrolase [Glarea lozoyensis ATCC 20868]	NO-HIT	NO-HIT	NO-HIT	NO-HIT
1391_g	gi|628062657|ref|XP_007696935.1| glycosyltransferase family 15 protein [Bipolaris sorokiniana ND90Pr] >gi|451853931|gb|EMD67224.1| glycosyltransferase family 15 protein [Bipolaris sorokiniana ND90Pr]	NO-HIT	Glycolipid 2-alpha-mannosyltransferase	GT15	NO-HIT
13920_g	gi|628347643|ref|XP_007749609.1| hypothetical protein A1O5_10845 [Cladophialophora psammophila CBS 110553] >gi|589983035|gb|EXJ66229.1| hypothetical protein A1O5_10845 [Cladophialophora psammophila CBS 110553]	NO-HIT	FAD binding domain	NO-HIT	NO-HIT
13924_g	gi|284466830|gb|ADB89941.1| dsp3 [Leptosphaeria maculans]	NO-HIT	NO-HIT	NO-HIT	NO-HIT
13934_g	gi|347835720|emb|CCD50292.1| similar to transcription factor Zn, C2H2 [Botrytis cinerea T4]	NO-HIT	Helix-loop-helix DNA-binding domain	NO-HIT	NO-HIT
13941_g	NO-HIT	NO-HIT	NO-HIT	NO-HIT	NO-HIT
13943_g	gi|636766573|ref|XP_008085460.1| alpha/beta-Hydrolase [Glarea lozoyensis ATCC 20868] >gi|512199267|gb|EPE28101.1| alpha/beta-Hydrolase [Glarea lozoyensis ATCC 20868]	NO-HIT	NACHT domain	NO-HIT	NO-HIT
1394_g	gi|451999814|gb|EMD92276.1| hypothetical protein COCHEDRAFT_1193785 [Bipolaris maydis C5] >gi|477590895|gb|ENI07968.1| hypothetical protein COCC4DRAFT_162184 [Bipolaris maydis ATCC 48331]	NO-HIT	AIR synthase related protein, N-terminal domain	NO-HIT	NO-HIT
1395_g	gi|396498217|ref|XP_003845166.1| similar to phosphate-repressible phosphate permease [Leptosphaeria maculans JN3] >gi|312221747|emb|CBY01687.1| similar to phosphate-repressible phosphate permease [Leptosphaeria maculans JN3]	NO-HIT	Phosphate transporter family	NO-HIT	NO-HIT
13964_g	NO-HIT	NO-HIT	NO-HIT	NO-HIT	NO-HIT
13965_g	gi|591485169|gb|EXM15079.1| hypothetical protein FOTG_16554 [Fusarium oxysporum f. sp. vasinfectum 25433]	NO-HIT	NO-HIT	NO-HIT	NO-HIT
13966_g	gi|452004304|gb|EMD96760.1| hypothetical protein COCHEDRAFT_1123378, partial [Bipolaris maydis C5]	NO-HIT	Heterokaryon incompatibility protein (HET)	NO-HIT	NO-HIT
13981_g	gi|751760607|gb|KIN08780.1| hypothetical protein OIDMADRAFT_175500 [Oidiodendron maius Zn]	NO-HIT	NO-HIT	NO-HIT	NO-HIT
13986_g	gi|596703673|ref|XP_007283047.1| snoal-like polyketide cyclase family protein [Colletotrichum gloeosporioides Nara gc5] >gi|429852790|gb|ELA27910.1| snoal-like polyketide cyclase family protein [Colletotrichum gloeosporioides Nara gc5]	NO-HIT	SnoaL-like domain	NO-HIT	NO-HIT
13992_g	gi|682462198|gb|KFZ18060.1| hypothetical protein V501_01385 [Pseudogymnoascus pannorum VKM F-4519 (FW-2642)]	NO-HIT	NmrA-like family	NO-HIT	NO-HIT
13993_g	gi|156057887|ref|XP_001594867.1| hypothetical protein SS1G_04675 [Sclerotinia sclerotiorum 1980] >gi|154702460|gb|EDO02199.1| hypothetical protein SS1G_04675 [Sclerotinia sclerotiorum 1980 UF-70]	NO-HIT	Zinc-binding dehydrogenase	NO-HIT	NO-HIT
13994_g	gi|358393063|gb|EHK42464.1| putative hydrolase [Trichoderma atroviride IMI 206040]	NO-HIT	Alpha/beta hydrolase family	NO-HIT	NO-HIT
13999_g	gi|578483373|gb|EUN20946.1| hypothetical protein COCVIDRAFT_31780 [Bipolaris victoriae FI3]	NO-HIT	Heterokaryon incompatibility protein (HET)	NO-HIT	NO-HIT
14000_g	NO-HIT	NO-HIT	NO-HIT	NO-HIT	NO-HIT
14002_g	gi|636590115|ref|XP_008026396.1| hypothetical protein SETTUDRAFT_39897 [Setosphaeria turcica Et28A] >gi|482809026|gb|EOA85874.1| hypothetical protein SETTUDRAFT_39897 [Setosphaeria turcica Et28A]	NO-HIT	NO-HIT	NO-HIT	NO-HIT
14007_g	gi|156045748|ref|XP_001589429.1| predicted protein [Sclerotinia sclerotiorum 1980] >gi|154693546|gb|EDN93284.1| predicted protein [Sclerotinia sclerotiorum 1980 UF-70]	NO-HIT	NO-HIT	NO-HIT	NO-HIT
1400_g	gi|636597915|ref|XP_008030296.1| hypothetical protein SETTUDRAFT_97287 [Setosphaeria turcica Et28A] >gi|482804828|gb|EOA81927.1| hypothetical protein SETTUDRAFT_97287 [Setosphaeria turcica Et28A]	GO:0046872,hypothetical protein SETTUDRAFT_97287;GO:0016491	Cytochrome P450	NO-HIT	NO-HIT
14013_g	gi|594711668|gb|EXU94721.1| hAT family dimerization domain protein [Metarhizium robertsii] >gi|734839060|gb|EFZ03855.2| Ribonuclease H-like protein [Metarhizium robertsii ARSEF 23]	NO-HIT	hAT family C-terminal dimerisation region	NO-HIT	NO-HIT
1401_g	gi|636594555|ref|XP_008028616.1| hypothetical protein SETTUDRAFT_92157 [Setosphaeria turcica Et28A] >gi|482807221|gb|EOA84273.1| hypothetical protein SETTUDRAFT_92157 [Setosphaeria turcica Et28A]	NO-HIT	Major Facilitator Superfamily	NO-HIT	NO-HIT
1402_g	gi|578491768|gb|EUN29172.1| hypothetical protein COCVIDRAFT_24717 [Bipolaris victoriae FI3]	NO-HIT	Fungal Zn(2)-Cys(6) binuclear cluster domain	NO-HIT	NO-HIT
14032_g	NO-HIT	NO-HIT	NO-HIT	NO-HIT	NO-HIT
14037_g	NO-HIT	NO-HIT	NO-HIT	NO-HIT	NO-HIT
14038_g	gi|396464383|ref|XP_003836802.1| hypothetical protein LEMA_P043380.1 [Leptosphaeria maculans JN3] >gi|312213355|emb|CBX93437.1| hypothetical protein LEMA_P043380.1 [Leptosphaeria maculans JN3]	NO-HIT	NO-HIT	NO-HIT	NO-HIT
14039_g	gi|449681541|ref|XP_004209851.1| PREDICTED: neoverrucotoxin subunit beta-like [Hydra vulgaris]	NO-HIT	NO-HIT	NO-HIT	NO-HIT
1403_g	gi|630031292|ref|XP_007837485.1| hypothetical protein PFICI_10713 [Pestalotiopsis fici W106-1] >gi|573056964|gb|ETS76839.1| hypothetical protein PFICI_10713 [Pestalotiopsis fici W106-1]	NO-HIT	Dioxygenase	NO-HIT	NO-HIT
14041_g	gi|189211826|ref|XP_001942241.1| conserved hypothetical protein [Pyrenophora tritici-repentis Pt-1C-BFP] >gi|187979440|gb|EDU46066.1| conserved hypothetical protein [Pyrenophora tritici-repentis Pt-1C-BFP]	GO:0004672,conserved hypothetical protein;GO:0006468;GO:0005524	NO-HIT	NO-HIT	NO-HIT
14046_g	gi|451997542|gb|EMD90007.1| hypothetical protein COCHEDRAFT_1225573 [Bipolaris maydis C5] >gi|477592708|gb|ENI09778.1| hypothetical protein COCC4DRAFT_158100 [Bipolaris maydis ATCC 48331]	NO-HIT	NO-HIT	NO-HIT	NO-HIT
14063_g	gi|407929648|gb|EKG22460.1| Lipase GDSL [Macrophomina phaseolina MS6]	NO-HIT	Protein of unknown function (DUF3237)	NO-HIT	NO-HIT
1407_g	gi|330948016|ref|XP_003307035.1| hypothetical protein PTT_20356 [Pyrenophora teres f. teres 0-1] >gi|311315153|gb|EFQ84862.1| hypothetical protein PTT_20356 [Pyrenophora teres f. teres 0-1]	GO:0008479,trna-guanine transglycosylase family protein;GO:0008616;EC:2.4.2.29	Queuine tRNA-ribosyltransferase	NO-HIT	NO-HIT
1408_g	gi|748550831|dbj|GAM43506.1| hypothetical protein TCE0_050f18374 [Talaromyces cellulolyticus]	NO-HIT	NO-HIT	NO-HIT	NO-HIT
14090_g	NO-HIT	NO-HIT	NO-HIT	NO-HIT	NO-HIT
14091_g	gi|169617632|ref|XP_001802230.1| hypothetical protein SNOG_11999 [Phaeosphaeria nodorum SN15] >gi|111059291|gb|EAT80411.1| hypothetical protein SNOG_11999 [Phaeosphaeria nodorum SN15]	NO-HIT	NO-HIT	NO-HIT	NO-HIT
14092_g	NO-HIT	NO-HIT	NO-HIT	NO-HIT	NO-HIT
14097_g	gi|330913828|ref|XP_003296390.1| hypothetical protein PTT_06473 [Pyrenophora teres f. teres 0-1] >gi|311331481|gb|EFQ95508.1| hypothetical protein PTT_06473 [Pyrenophora teres f. teres 0-1]	NO-HIT	NO-HIT	NO-HIT	NO-HIT
14102_g	NO-HIT	NO-HIT	NO-HIT	NO-HIT	NO-HIT
14103_g	gi|451994342|gb|EMD86813.1| hypothetical protein COCHEDRAFT_1160420 [Bipolaris maydis C5] >gi|477586114|gb|ENI03200.1| hypothetical protein COCC4DRAFT_63001 [Bipolaris maydis ATCC 48331]	NO-HIT	Chromo shadow domain	NO-HIT	NO-HIT
14104_g	NO-HIT	NO-HIT	NO-HIT	NO-HIT	NO-HIT
14106_g	NO-HIT	NO-HIT	NO-HIT	NO-HIT	NO-HIT
14107_g	NO-HIT	NO-HIT	NO-HIT	NO-HIT	NO-HIT
14108_g	gi|330944129|ref|XP_003306319.1| hypothetical protein PTT_19449 [Pyrenophora teres f. teres 0-1] >gi|311316218|gb|EFQ85600.1| hypothetical protein PTT_19449 [Pyrenophora teres f. teres 0-1]	NO-HIT	Fork head domain	NO-HIT	gnl|BL_ORD_ID|8682 sp|O14270|FHL1_SCHPO Fork head transcription factor 1 OS=Schizosaccharomyces pombe (strain 972 / ATCC 24843) GN=fhl1 PE=3 SV=2
1410_g	gi|451999733|gb|EMD92195.1| hypothetical protein COCHEDRAFT_1173833 [Bipolaris maydis C5] >gi|477590814|gb|ENI07887.1| hypothetical protein COCC4DRAFT_79096 [Bipolaris maydis ATCC 48331]	NO-HIT	Major Facilitator Superfamily	NO-HIT	NO-HIT
1411_g	gi|330924784|ref|XP_003300776.1| hypothetical protein PTT_12124 [Pyrenophora teres f. teres 0-1] >gi|311324909|gb|EFQ91126.1| hypothetical protein PTT_12124 [Pyrenophora teres f. teres 0-1]	NO-HIT	Pyridoxal-phosphate dependent enzyme	NO-HIT	NO-HIT
14132_g	gi|636592141|ref|XP_008027409.1| hypothetical protein SETTUDRAFT_90611 [Setosphaeria turcica Et28A] >gi|482807956|gb|EOA84889.1| hypothetical protein SETTUDRAFT_90611 [Setosphaeria turcica Et28A]	NO-HIT	NO-HIT	NO-HIT	NO-HIT
1413_g	gi|396492148|ref|XP_003843726.1| similar to polysaccharide lyase family 4 [Leptosphaeria maculans JN3] >gi|312220306|emb|CBY00247.1| similar to polysaccharide lyase family 4 [Leptosphaeria maculans JN3]	GO:0030246,polysaccharide lyase family 4;GO:0005975;GO:0016829	Polysaccharide lyase family 4, domain II	PL4	NO-HIT
14142_g	gi|396483657|ref|XP_003841758.1| hypothetical protein LEMA_P096880.1 [Leptosphaeria maculans JN3] >gi|312218333|emb|CBX98279.1| hypothetical protein LEMA_P096880.1 [Leptosphaeria maculans JN3]	NO-HIT	Uncharacterised protein family (UPF0075)	NO-HIT	NO-HIT
14143_g	gi|636765107|ref|XP_008084727.1| Heterokaryon incompatibility protein, putative [Glarea lozoyensis ATCC 20868] >gi|512199986|gb|EPE28819.1| Heterokaryon incompatibility protein, putative [Glarea lozoyensis ATCC 20868]	NO-HIT	Heterokaryon incompatibility protein (HET)	NO-HIT	gnl|BL_ORD_ID|10626 sp|Q9UV10|HET6_NEUCR Heterokaryon incompatibility protein 6, OR allele OS=Neurospora crassa (strain ATCC 24698 / 74-OR23-1A / CBS 708.71 / DSM 1257 / FGSC 987) GN=het-6 PE=4 SV=1
1415_g	gi|627829966|ref|XP_007686477.1| hypothetical protein COCMIDRAFT_35415 [Bipolaris oryzae ATCC 44560] >gi|576933450|gb|EUC46976.1| hypothetical protein COCMIDRAFT_35415 [Bipolaris oryzae ATCC 44560]	NO-HIT	NO-HIT	NO-HIT	NO-HIT
1416_g	gi|169616179|ref|XP_001801505.1| hypothetical protein SNOG_11263 [Phaeosphaeria nodorum SN15] >gi|111060642|gb|EAT81762.1| hypothetical protein SNOG_11263 [Phaeosphaeria nodorum SN15]	NO-HIT	NO-HIT	NO-HIT	NO-HIT
1417_g	NO-HIT	NO-HIT	NO-HIT	NO-HIT	NO-HIT
14185_g	gi|154278106|ref|XP_001539876.1| predicted protein [Histoplasma capsulatum NAm1] >gi|150413461|gb|EDN08844.1| predicted protein [Histoplasma capsulatum NAm1]	NO-HIT	Protein tyrosine kinase	NO-HIT	NO-HIT
14193_g	gi|242799848|ref|XP_002483465.1| hscarg dehydrogenase, putative [Talaromyces stipitatus ATCC 10500] >gi|218716810|gb|EED16231.1| hscarg dehydrogenase, putative [Talaromyces stipitatus ATCC 10500]	NO-HIT	NmrA-like family	NO-HIT	NO-HIT
14198_g	gi|682357967|gb|KFY47142.1| hypothetical protein V495_02079 [Pseudogymnoascus pannorum VKM F-4514 (FW-929)] >gi|682384108|gb|KFY66398.1| hypothetical protein V497_00941 [Pseudogymnoascus pannorum VKM F-4516 (FW-969)]	NO-HIT	Heterokaryon incompatibility protein (HET)	NO-HIT	NO-HIT
1419_g	gi|169616175|ref|XP_001801503.1| hypothetical protein SNOG_11261 [Phaeosphaeria nodorum SN15] >gi|111060640|gb|EAT81760.1| hypothetical protein SNOG_11261 [Phaeosphaeria nodorum SN15]	NO-HIT	ACT domain	NO-HIT	NO-HIT
141_g	gi|636592385|ref|XP_008027531.1| hypothetical protein SETTUDRAFT_163781 [Setosphaeria turcica Et28A] >gi|482808109|gb|EOA85042.1| hypothetical protein SETTUDRAFT_163781 [Setosphaeria turcica Et28A]	GO:0046854,inositol monophosphatase 1 (inositol-1(or 4)-monophosphatase 1)	Inositol monophosphatase family	NO-HIT	NO-HIT
14200_g	NO-HIT	NO-HIT	NO-HIT	NO-HIT	NO-HIT
14202_g	gi|578482898|gb|EUN20554.1| hypothetical protein COCVIDRAFT_32044 [Bipolaris victoriae FI3]	NO-HIT	NO-HIT	NO-HIT	NO-HIT
14211_g	gi|452842051|gb|EME43987.1| hypothetical protein DOTSEDRAFT_71704 [Dothistroma septosporum NZE10]	NO-HIT	NO-HIT	NO-HIT	gnl|BL_ORD_ID|31274 sp|P47043|ZAP1_YEAST Zinc-responsive transcriptional regulator ZAP1 OS=Saccharomyces cerevisiae (strain ATCC 204508 / S288c) GN=ZAP1 PE=1 SV=1
1421_g	gi|169616167|ref|XP_001801499.1| hypothetical protein SNOG_11257 [Phaeosphaeria nodorum SN15] >gi|111060636|gb|EAT81756.1| hypothetical protein SNOG_11257 [Phaeosphaeria nodorum SN15]	NO-HIT	NO-HIT	NO-HIT	NO-HIT
14235_g	gi|682309051|gb|KFY17796.1| hypothetical protein V492_00383 [Pseudogymnoascus pannorum VKM F-4246]	GO:0003677,hypothetical protein V492_00383	DDE superfamily endonuclease	NO-HIT	NO-HIT
1423_g	gi|396491984|ref|XP_003843685.1| predicted protein [Leptosphaeria maculans JN3] >gi|312220265|emb|CBY00206.1| predicted protein [Leptosphaeria maculans JN3]	GO:0043666,predicted protein;GO:0009966;GO:0004864	Protein phosphatase inhibitor 2 (IPP-2)	NO-HIT	NO-HIT
14240_g	gi|396461683|ref|XP_003835453.1| similar to maltose O-acetyltransferase [Leptosphaeria maculans JN3] >gi|312212004|emb|CBX92088.1| similar to maltose O-acetyltransferase [Leptosphaeria maculans JN3]	NO-HIT	NO-HIT	NO-HIT	NO-HIT
14261_g	gi|628084218|ref|XP_007703959.1| hypothetical protein COCSADRAFT_193319 [Bipolaris sorokiniana ND90Pr] >gi|451847358|gb|EMD60666.1| hypothetical protein COCSADRAFT_193319 [Bipolaris sorokiniana ND90Pr]	NO-HIT	NO-HIT	NO-HIT	NO-HIT
14273_g	gi|628303013|ref|XP_007759715.1| hypothetical protein A1O7_07528 [Cladophialophora yegresii CBS 114405] >gi|589973863|gb|EXJ57181.1| hypothetical protein A1O7_07528 [Cladophialophora yegresii CBS 114405]	NO-HIT	Heterokaryon incompatibility protein (HET)	NO-HIT	NO-HIT
14275_g	gi|407916671|gb|EKG10007.1| Beta-lactamase-related protein [Macrophomina phaseolina MS6]	NO-HIT	NO-HIT	NO-HIT	NO-HIT
14281_g	gi|255932475|ref|XP_002557794.1| Pc12g09680 [Penicillium rubens Wisconsin 54-1255] >gi|211582413|emb|CAP80595.1| Pc12g09680 [Penicillium rubens Wisconsin 54-1255]	NO-HIT	Protein kinase domain	NO-HIT	gnl|BL_ORD_ID|23487 sp|Q03656|SKY1_YEAST Serine/threonine-protein kinase SKY1 OS=Saccharomyces cerevisiae (strain ATCC 204508 / S288c) GN=SKY1 PE=1 SV=1
14282_g	gi|700476801|gb|KGO64502.1| hypothetical protein PITC_099620 [Penicillium italicum]	NO-HIT	NO-HIT	NO-HIT	NO-HIT
14291_g	NO-HIT	NO-HIT	NO-HIT	NO-HIT	NO-HIT
14296_g	gi|667824473|ref|XP_007776408.1| hypothetical protein W97_00302 [Coniosporium apollinis CBS 100218] >gi|494823726|gb|EON61091.1| hypothetical protein W97_00302 [Coniosporium apollinis CBS 100218]	NO-HIT	Major Facilitator Superfamily	NO-HIT	NO-HIT
14297_g	NO-HIT	NO-HIT	NO-HIT	NO-HIT	NO-HIT
14298_g	gi|407915700|gb|EKG09244.1| hypothetical protein MPH_13740 [Macrophomina phaseolina MS6]	NO-HIT	NO-HIT	NO-HIT	NO-HIT
14299_g	NO-HIT	NO-HIT	NO-HIT	NO-HIT	NO-HIT
1430_g	gi|169626572|ref|XP_001806674.1| hypothetical protein SNOG_16589 [Phaeosphaeria nodorum SN15] >gi|160706416|gb|EAT92627.2| hypothetical protein SNOG_16589 [Phaeosphaeria nodorum SN15]	NO-HIT	NO-HIT	NO-HIT	NO-HIT
14319_g	gi|169619168|ref|XP_001802997.1| hypothetical protein SNOG_12779 [Phaeosphaeria nodorum SN15] >gi|160703765|gb|EAT80077.2| hypothetical protein SNOG_12779 [Phaeosphaeria nodorum SN15]	NO-HIT	NO-HIT	NO-HIT	NO-HIT
1431_g	NO-HIT	NO-HIT	NO-HIT	NO-HIT	NO-HIT
14322_g	gi|261191889|ref|XP_002622352.1| conserved hypothetical protein [Blastomyces dermatitidis SLH14081] >gi|239589668|gb|EEQ72311.1| conserved hypothetical protein [Blastomyces dermatitidis SLH14081]	NO-HIT	NO-HIT	NO-HIT	NO-HIT
14323_g	gi|628057354|ref|XP_007695266.1| hypothetical protein COCSADRAFT_167060 [Bipolaris sorokiniana ND90Pr] >gi|451856848|gb|EMD70139.1| hypothetical protein COCSADRAFT_167060 [Bipolaris sorokiniana ND90Pr]	NO-HIT	Heterokaryon incompatibility protein (HET)	NO-HIT	NO-HIT
14341_g	NO-HIT	NO-HIT	NO-HIT	NO-HIT	NO-HIT
14346_g	gi|407917856|gb|EKG11158.1| Heterokaryon incompatibility [Macrophomina phaseolina MS6]	NO-HIT	Heterokaryon incompatibility protein (HET)	NO-HIT	NO-HIT
14351_g	gi|407920655|gb|EKG13841.1| hypothetical protein MPH_08973 [Macrophomina phaseolina MS6]	NO-HIT	NO-HIT	NO-HIT	NO-HIT
14357_g	gi|440633657|gb|ELR03576.1| hypothetical protein GMDG_06233 [Pseudogymnoascus destructans 20631-21]	NO-HIT	NO-HIT	NO-HIT	NO-HIT
14370_g	gi|302891281|ref|XP_003044523.1| expressed protein [Nectria haematococca mpVI 77-13-4] >gi|256725446|gb|EEU38810.1| expressed protein [Nectria haematococca mpVI 77-13-4]	NO-HIT	NO-HIT	NO-HIT	NO-HIT
1437_g	gi|189210116|ref|XP_001941390.1| conserved hypothetical protein [Pyrenophora tritici-repentis Pt-1C-BFP] >gi|187977483|gb|EDU44109.1| conserved hypothetical protein [Pyrenophora tritici-repentis Pt-1C-BFP]	GO:0003824,conserved hypothetical protein;GO:0008152	AMP-binding enzyme	NO-HIT	NO-HIT
14383_g	gi|396460734|ref|XP_003834979.1| predicted protein [Leptosphaeria maculans JN3] >gi|312211529|emb|CBX91614.1| predicted protein [Leptosphaeria maculans JN3]	NO-HIT	NO-HIT	NO-HIT	NO-HIT
14385_g	gi|451998268|gb|EMD90733.1| hypothetical protein COCHEDRAFT_1179869 [Bipolaris maydis C5] >gi|477591985|gb|ENI09056.1| hypothetical protein COCC4DRAFT_186362 [Bipolaris maydis ATCC 48331]	NO-HIT	DnaJ domain	NO-HIT	NO-HIT
14387_g	gi|396484931|ref|XP_003842050.1| hypothetical protein LEMA_P078100.1 [Leptosphaeria maculans JN3] >gi|312218626|emb|CBX98571.1| hypothetical protein LEMA_P078100.1 [Leptosphaeria maculans JN3]	NO-HIT	JAB1/Mov34/MPN/PAD-1 ubiquitin protease	NO-HIT	NO-HIT
14388_g	gi|169625684|ref|XP_001806245.1| hypothetical protein SNOG_16118 [Phaeosphaeria nodorum SN15] >gi|111055370|gb|EAT76490.1| hypothetical protein SNOG_16118 [Phaeosphaeria nodorum SN15]	NO-HIT	Autophagy protein 16 (ATG16)	NO-HIT	NO-HIT
14390_g	gi|451998263|gb|EMD90728.1| hypothetical protein COCHEDRAFT_1105896 [Bipolaris maydis C5] >gi|477591990|gb|ENI09061.1| hypothetical protein COCC4DRAFT_127406 [Bipolaris maydis ATCC 48331]	NO-HIT	Ribosomal protein L4/L1 family	NO-HIT	NO-HIT
14393_g	gi|119177932|ref|XP_001240692.1| hypothetical protein CIMG_07855 [Coccidioides immitis RS]	NO-HIT	Major Facilitator Superfamily	NO-HIT	NO-HIT
14394_g	gi|396474920|ref|XP_003839660.1| hypothetical protein LEMA_P111000.1 [Leptosphaeria maculans JN3] >gi|312216230|emb|CBX96181.1| hypothetical protein LEMA_P111000.1 [Leptosphaeria maculans JN3]	NO-HIT	NO-HIT	NO-HIT	NO-HIT
14395_g	gi|396498311|ref|XP_003845188.1| hypothetical protein LEMA_P004960.1 [Leptosphaeria maculans JN3] >gi|312221769|emb|CBY01709.1| hypothetical protein LEMA_P004960.1 [Leptosphaeria maculans JN3]	NO-HIT	NO-HIT	NO-HIT	NO-HIT
14396_g	gi|636578955|ref|XP_008020816.1| hypothetical protein SETTUDRAFT_152774 [Setosphaeria turcica Et28A] >gi|482815048|gb|EOA91723.1| hypothetical protein SETTUDRAFT_152774 [Setosphaeria turcica Et28A]	GO:0008152,cytochrome p450 pisatin demethylase;GO:0003824;GO:0005488	Cytochrome P450	NO-HIT	NO-HIT
14398_g	gi|169625674|ref|XP_001806240.1| hypothetical protein SNOG_16113 [Phaeosphaeria nodorum SN15] >gi|111055365|gb|EAT76485.1| hypothetical protein SNOG_16113 [Phaeosphaeria nodorum SN15]	NO-HIT	NO-HIT	NO-HIT	NO-HIT
14399_g	gi|330925531|ref|XP_003301089.1| hypothetical protein PTT_12505 [Pyrenophora teres f. teres 0-1] >gi|311324447|gb|EFQ90820.1| hypothetical protein PTT_12505 [Pyrenophora teres f. teres 0-1]	NO-HIT	Domain of unknown function (DUF3328)	NO-HIT	NO-HIT
14400_g	gi|628087208|ref|XP_007705454.1| hypothetical protein COCSADRAFT_176249 [Bipolaris sorokiniana ND90Pr] >gi|451845701|gb|EMD59013.1| hypothetical protein COCSADRAFT_176249 [Bipolaris sorokiniana ND90Pr]	NO-HIT	IPP transferase	NO-HIT	NO-HIT
14401_g	gi|751747336|gb|KIM95524.1| hypothetical protein OIDMADRAFT_44946 [Oidiodendron maius Zn]	NO-HIT	NO-HIT	NO-HIT	NO-HIT
14403_g	gi|396484981|ref|XP_003842059.1| similar to ABC transporter [Leptosphaeria maculans JN3] >gi|312218635|emb|CBX98580.1| similar to ABC transporter [Leptosphaeria maculans JN3]	GO:0006200,abc transporter;GO:0005524;GO:0016887;EC:3.6.1.3	ABC transporter	NO-HIT	NO-HIT
14408_g	gi|628242803|ref|XP_007718233.1| glycoside hydrolase family 3 protein [Bipolaris zeicola 26-R-13] >gi|576912968|gb|EUC27460.1| glycoside hydrolase family 3 protein [Bipolaris zeicola 26-R-13]	NO-HIT	Glycosyl hydrolase family 3 N terminal domain	GH3	NO-HIT
14415_g	gi|330927776|ref|XP_003301995.1| hypothetical protein PTT_13664 [Pyrenophora teres f. teres 0-1] >gi|311322890|gb|EFQ89917.1| hypothetical protein PTT_13664 [Pyrenophora teres f. teres 0-1]	NO-HIT	BAR domain	NO-HIT	NO-HIT
14419_g	gi|636593139|ref|XP_008027908.1| hypothetical protein SETTUDRAFT_111821 [Setosphaeria turcica Et28A] >gi|482807550|gb|EOA84486.1| hypothetical protein SETTUDRAFT_111821 [Setosphaeria turcica Et28A]	GO:0006468,cyclin-dependent protein kinase ssn3;GO:0005524;GO:0004674;EC:2.7.11	Protein kinase domain	NO-HIT	NO-HIT
14423_g	NO-HIT	NO-HIT	NO-HIT	NO-HIT	NO-HIT
14426_g	gi|189207505|ref|XP_001940086.1| lipase 3 precursor [Pyrenophora tritici-repentis Pt-1C-BFP] >gi|187976179|gb|EDU42805.1| lipase 3 precursor [Pyrenophora tritici-repentis Pt-1C-BFP]	NO-HIT	Carboxylesterase family	CE10	NO-HIT
14428_g	gi|636599755|ref|XP_008031216.1| hypothetical protein SETTUDRAFT_24637 [Setosphaeria turcica Et28A] >gi|482804009|gb|EOA81134.1| hypothetical protein SETTUDRAFT_24637 [Setosphaeria turcica Et28A]	NO-HIT	FMN-dependent dehydrogenase	NO-HIT	NO-HIT
1442_g	gi|628062468|ref|XP_007696873.1| hypothetical protein COCSADRAFT_157558 [Bipolaris sorokiniana ND90Pr] >gi|451853849|gb|EMD67142.1| hypothetical protein COCSADRAFT_157558 [Bipolaris sorokiniana ND90Pr]	NO-HIT	NO-HIT	NO-HIT	NO-HIT
14431_g	gi|684175643|ref|XP_009161689.1| AAT family amino acid transporter [Exophiala dermatitidis NIH/UT8656] >gi|378734769|gb|EHY61228.1| AAT family amino acid transporter [Exophiala dermatitidis NIH/UT8656]	GO:0006810,aat family amino acid transporter	Amino acid permease	NO-HIT	NO-HIT
14432_g	gi|302885402|ref|XP_003041593.1| hypothetical protein NECHADRAFT_77207 [Nectria haematococca mpVI 77-13-4] >gi|256722497|gb|EEU35880.1| hypothetical protein NECHADRAFT_77207 [Nectria haematococca mpVI 77-13-4]	NO-HIT	Heterokaryon incompatibility protein (HET)	NO-HIT	NO-HIT
14441_g	gi|347839759|emb|CCD54331.1| similar to MFS multidrug transporter [Botrytis cinerea T4]	NO-HIT	Major Facilitator Superfamily	NO-HIT	NO-HIT
14443_g	gi|679989056|gb|KFX42073.1| Phyllocladan-16-alpha-ol synthase [Talaromyces marneffei PM1]	NO-HIT	NO-HIT	NO-HIT	NO-HIT
14445_g	gi|326475945|gb|EGD99954.1| hypothetical protein TESG_07284 [Trichophyton tonsurans CBS 112818]	NO-HIT	Cytochrome P450	NO-HIT	NO-HIT
14446_g	gi|629667553|ref|XP_007795728.1| putative 6-hydroxy-d-nicotine oxidase protein [Eutypa lata UCREL1] >gi|471564147|gb|EMR65170.1| putative 6-hydroxy-d-nicotine oxidase protein [Eutypa lata UCREL1]	NO-HIT	FAD binding domain	AA7	NO-HIT
14448_g	gi|350630897|gb|EHA19268.1| hypothetical protein ASPNIDRAFT_179215 [Aspergillus niger ATCC 1015]	NO-HIT	Aldo/keto reductase family	NO-HIT	NO-HIT
14449_g	gi|589114521|ref|XP_006969283.1| predicted protein [Trichoderma reesei QM6a] >gi|340514627|gb|EGR44888.1| predicted protein [Trichoderma reesei QM6a] >gi|572274082|gb|ETR97638.1| hypothetical protein M419DRAFT_39112 [Trichoderma reesei RUT C-30]	GO:0016772,predicted protein	Ecdysteroid kinase	NO-HIT	NO-HIT
1444_g	gi|396491861|ref|XP_003843654.1| hypothetical protein LEMA_P013050.1 [Leptosphaeria maculans JN3] >gi|312220234|emb|CBY00175.1| hypothetical protein LEMA_P013050.1 [Leptosphaeria maculans JN3]	GO:0016021,hypothetical protein LEMA_P013050.1	SPX domain	NO-HIT	NO-HIT
14453_g	gi|682462059|gb|KFZ17962.1| hypothetical protein V501_01453 [Pseudogymnoascus pannorum VKM F-4519 (FW-2642)]	NO-HIT	Glycosyl hydrolase family 3 N terminal domain	GH3	NO-HIT
14472_g	gi|682440000|gb|KFZ03551.1| hypothetical protein V502_10854 [Pseudogymnoascus pannorum VKM F-4520 (FW-2644)]	NO-HIT	Zinc-binding dehydrogenase	NO-HIT	NO-HIT
14474_g	gi|396477470|ref|XP_003840275.1| hypothetical protein LEMA_P099270.1 [Leptosphaeria maculans JN3] >gi|312216847|emb|CBX96796.1| hypothetical protein LEMA_P099270.1 [Leptosphaeria maculans JN3]	GO:0016021,hypothetical protein LEMA_P099270.1;GO:0006812;GO:0055085;GO:0015299	Sodium/hydrogen exchanger family	NO-HIT	NO-HIT
14475_g	NO-HIT	NO-HIT	NO-HIT	NO-HIT	NO-HIT
14477_g	gi|563295692|gb|ESZ95927.1| cytochrome P450 monooxygenase [Sclerotinia borealis F-4157]	GO:0046872,cytochrome p450 monooxygenase;GO:0016491	Cytochrome P450	NO-HIT	NO-HIT
14479_g	gi|358384323|gb|EHK21965.1| hypothetical protein TRIVIDRAFT_230775 [Trichoderma virens Gv29-8]	NO-HIT	NO-HIT	NO-HIT	NO-HIT
14480_g	gi|407917888|gb|EKG11188.1| hypothetical protein MPH_11659 [Macrophomina phaseolina MS6]	NO-HIT	ATP synthase alpha/beta family, beta-barrel domain	NO-HIT	NO-HIT
14481_g	NO-HIT	NO-HIT	NO-HIT	NO-HIT	NO-HIT
14483_g	gi|358384329|gb|EHK21971.1| hypothetical protein TRIVIDRAFT_170504 [Trichoderma virens Gv29-8]	NO-HIT	NO-HIT	NO-HIT	NO-HIT
14484_g	gi|742075306|gb|KIA75384.1| hypothetical protein HK57_00103 [Aspergillus ustus]	GO:0016740,glutathione s-transferase	NO-HIT	NO-HIT	NO-HIT
14485_g	gi|628088044|ref|XP_007705872.1| hypothetical protein COCSADRAFT_350813 [Bipolaris sorokiniana ND90Pr] >gi|451845102|gb|EMD58416.1| hypothetical protein COCSADRAFT_350813 [Bipolaris sorokiniana ND90Pr]	GO:0008168,hypothetical protein COCSADRAFT_350813	O-methyltransferase	NO-HIT	NO-HIT
14486_g	gi|407929818|gb|EKG22627.1| 1-aminocyclopropane-1-carboxylate synthase [Macrophomina phaseolina MS6]	NO-HIT	Aminotransferase class I and II	NO-HIT	NO-HIT
14487_g	gi|407929816|gb|EKG22625.1| hypothetical protein MPH_00029 [Macrophomina phaseolina MS6]	NO-HIT	NO-HIT	NO-HIT	NO-HIT
14488_g	gi|472242153|gb|EMR86853.1| putative nonribosomal peptide synthase -like protein [Botrytis cinerea BcDW1]	NO-HIT	Condensation domain	NO-HIT	NO-HIT
14489_g	gi|636752117|ref|XP_008078232.1| Bet v1-like protein [Glarea lozoyensis ATCC 20868] >gi|512205476|gb|EPE34297.1| Bet v1-like protein [Glarea lozoyensis ATCC 20868]	NO-HIT	Domain of unknown function (DUF1857)	NO-HIT	NO-HIT
1448_g	NO-HIT	NO-HIT	NO-HIT	NO-HIT	NO-HIT
14494_g	gi|302656197|ref|XP_003019854.1| hypothetical protein TRV_06052, partial [Trichophyton verrucosum HKI 0517] >gi|291183627|gb|EFE39230.1| hypothetical protein TRV_06052, partial [Trichophyton verrucosum HKI 0517]	NO-HIT	Cytochrome P450	NO-HIT	NO-HIT
14496_g	gi|640925194|gb|KDN69114.1| hypothetical protein CSUB01_12536 [Colletotrichum sublineola]	NO-HIT	O-methyltransferase	NO-HIT	NO-HIT
14497_g	gi|121713434|ref|XP_001274328.1| benzoate 4-monooxygenase cytochrome P450 [Aspergillus clavatus NRRL 1] >gi|119402481|gb|EAW12902.1| benzoate 4-monooxygenase cytochrome P450 [Aspergillus clavatus NRRL 1]	NO-HIT	Cytochrome P450	NO-HIT	NO-HIT
14498_g	gi|317141433|ref|XP_001818599.2| toxin biosynthesis protein [Aspergillus oryzae RIB40]	NO-HIT	Membrane bound O-acyl transferase family	NO-HIT	NO-HIT
14500_g	gi|225557089|gb|EEH05376.1| membrane dipeptidase GliJ [Histoplasma capsulatum G186AR]	GO:0016805,membrane dipeptidase;GO:0008235;GO:0008239;GO:0006508;EC:3.4.13	Membrane dipeptidase (Peptidase family M19)	NO-HIT	NO-HIT
14501_g	gi|302885476|ref|XP_003041630.1| predicted protein [Nectria haematococca mpVI 77-13-4] >gi|256722534|gb|EEU35917.1| predicted protein [Nectria haematococca mpVI 77-13-4]	NO-HIT	Aldo/keto reductase family	NO-HIT	NO-HIT
14502_g	gi|407929810|gb|EKG22619.1| hypothetical protein MPH_00023 [Macrophomina phaseolina MS6]	NO-HIT	NO-HIT	NO-HIT	NO-HIT
14503_g	gi|296804106|ref|XP_002842905.1| conserved hypothetical protein [Arthroderma otae CBS 113480] >gi|238845507|gb|EEQ35169.1| conserved hypothetical protein [Arthroderma otae CBS 113480]	NO-HIT	Phosphotransferase enzyme family	NO-HIT	NO-HIT
14505_g	gi|396478318|ref|XP_003840508.1| similar to carotenoid ester lipase precursor [Leptosphaeria maculans JN3] >gi|312217080|emb|CBX97029.1| similar to carotenoid ester lipase precursor [Leptosphaeria maculans JN3]	NO-HIT	Carboxylesterase family	CE10	NO-HIT
14507_g	gi|587745387|gb|EXA43103.1| hypothetical protein FOVG_08132 [Fusarium oxysporum f. sp. pisi HDV247]	NO-HIT	Pyridine nucleotide-disulphide oxidoreductase	NO-HIT	NO-HIT
1450_g	gi|627830008|ref|XP_007686490.1| hypothetical protein COCMIDRAFT_91413 [Bipolaris oryzae ATCC 44560] >gi|576933434|gb|EUC46960.1| hypothetical protein COCMIDRAFT_91413 [Bipolaris oryzae ATCC 44560]	NO-HIT	NO-HIT	NO-HIT	NO-HIT
14512_g	gi|451997494|gb|EMD89959.1| hypothetical protein COCHEDRAFT_1178124 [Bipolaris maydis C5]	NO-HIT	NO-HIT	NO-HIT	NO-HIT
14514_g	gi|358400050|gb|EHK49381.1| hypothetical protein TRIATDRAFT_82704 [Trichoderma atroviride IMI 206040]	GO:0008152,hypothetical protein TRIATDRAFT_82704	short chain dehydrogenase	NO-HIT	NO-HIT
14518_g	gi|627915712|ref|XP_007691441.1| hypothetical protein COCMIDRAFT_104530 [Bipolaris oryzae ATCC 44560] >gi|576928402|gb|EUC42045.1| hypothetical protein COCMIDRAFT_104530 [Bipolaris oryzae ATCC 44560]	NO-HIT	NO-HIT	NO-HIT	NO-HIT
14520_g	NO-HIT	NO-HIT	NO-HIT	NO-HIT	NO-HIT
14521_g	gi|599150736|gb|EYE90247.1| Dynamin family protein [Aspergillus ruber CBS 135680]	NO-HIT	Dynamin family	NO-HIT	NO-HIT
14522_g	gi|330930140|ref|XP_003302908.1| hypothetical protein PTT_14905 [Pyrenophora teres f. teres 0-1] >gi|311321429|gb|EFQ88994.1| hypothetical protein PTT_14905 [Pyrenophora teres f. teres 0-1]	GO:0008152,beta-ala-his dipeptidase;GO:0016787	Peptidase family M20/M25/M40	NO-HIT	NO-HIT
14523_g	NO-HIT	NO-HIT	NO-HIT	NO-HIT	NO-HIT
14525_g	gi|636585405|ref|XP_008024041.1| hypothetical protein SETTUDRAFT_27509 [Setosphaeria turcica Et28A] >gi|482811287|gb|EOA88043.1| hypothetical protein SETTUDRAFT_27509 [Setosphaeria turcica Et28A]	NO-HIT	NO-HIT	NO-HIT	NO-HIT
14526_g	gi|396481491|ref|XP_003841252.1| hypothetical protein LEMA_P091820.1 [Leptosphaeria maculans JN3] >gi|312217826|emb|CBX97773.1| hypothetical protein LEMA_P091820.1 [Leptosphaeria maculans JN3]	NO-HIT	NO-HIT	NO-HIT	NO-HIT
14528_g	NO-HIT	NO-HIT	NO-HIT	NO-HIT	NO-HIT
1452_g	gi|367025117|ref|XP_003661843.1| hypothetical protein MYCTH_2117187 [Myceliophthora thermophila ATCC 42464] >gi|347009111|gb|AEO56598.1| hypothetical protein MYCTH_2117187 [Myceliophthora thermophila ATCC 42464]	GO:0055085,multidrug resistance protein fnx1;GO:0016021	Major Facilitator Superfamily	NO-HIT	NO-HIT
14532_g	gi|380494212|emb|CCF33319.1| hypothetical protein CH063_05533 [Colletotrichum higginsianum]	NO-HIT	NO-HIT	NO-HIT	NO-HIT
14536_g	gi|596721788|ref|XP_007286381.1| LysM domain-containing protein [Colletotrichum gloeosporioides Nara gc5] >gi|429849125|gb|ELA24539.1| LysM domain-containing protein [Colletotrichum gloeosporioides Nara gc5]	NO-HIT	NO-HIT	NO-HIT	NO-HIT
1454_g	gi|169615655|ref|XP_001801243.1| hypothetical protein SNOG_10988 [Phaeosphaeria nodorum SN15] >gi|111060367|gb|EAT81487.1| hypothetical protein SNOG_10988 [Phaeosphaeria nodorum SN15]	NO-HIT	F-box domain	NO-HIT	NO-HIT
14551_g	gi|627823324|ref|XP_007684381.1| hypothetical protein COCMIDRAFT_2120 [Bipolaris oryzae ATCC 44560] >gi|576935554|gb|EUC49057.1| hypothetical protein COCMIDRAFT_2120 [Bipolaris oryzae ATCC 44560]	NO-HIT	NO-HIT	NO-HIT	NO-HIT
14555_g	gi|407917856|gb|EKG11158.1| Heterokaryon incompatibility [Macrophomina phaseolina MS6]	NO-HIT	NO-HIT	NO-HIT	NO-HIT
[truncated: 5,087 more rows]
