# Supplementary material for: The genome assembly of the fungal pathogen Pyrenochaeta lycopersici from Single-Molecule Real-Time sequencing sheds new light on its biological complexity
Source: PLoS One. 2018 Jul 6;13(7):e0200217. doi: 10.1371/journal.pone.0200217 (PMC6034849; doi:10.1371/journal.pone.0200217)
Supplement: S10 Table — (XLSX) [file pone.0200217.s015.xlsx]

## Sheet: S10_Table
Supplementary Table S10. Summary statistics of genome repetitive content analysis of P. lycopersici ER1518 and other ascomycetes.
Species	Class	% TE (REPET)	TE fraction (Mb)	Non-TE fraction (Mb)	Assembly size (Mb)
P.lycopersici	Dothideomycetes	30.5	19.2	43.5	62.7
L.maculans	Dothideomycetes	33.3	14.9	30	44.9
P.tritici-repentis	Dothideomycetes	15.4	5.8	32.2	38.0
P.teres	Dothideomycetes	3.4	1.2	32.4	33.6
F.oxysporum	Sordariomycetes	22.3	13.7	47.8	61.5
A.nidulans	Eurotiomycetes	2.9	0.8	29.1	29.9
% TE = percentage of transposable elements in the genome sequence
TE Mb = genome Megabases consisting in transposable elements
Non-TE Mb = genome Megabases consisting in non-repetitive sequences
Assembly size (Mb) = length of genome assembly for the species (megabases)
