# Supplementary material for: The genome assembly of the fungal pathogen Pyrenochaeta lycopersici from Single-Molecule Real-Time sequencing sheds new light on its biological complexity
Source: PLoS One. 2018 Jul 6;13(7):e0200217. doi: 10.1371/journal.pone.0200217 (PMC6034849; doi:10.1371/journal.pone.0200217)
Supplement: S11 Table — (XLSX) [file pone.0200217.s016.xlsx]

## Sheet: S11_Table
Supplementary Table S11. Percentage of different TEs respect to the total annotated repeats in six fungal genomes.
TE cathegories	P.lycopersici_ER1518	L.maculans	P.tritici-repentis	P.teres	F.oxysporum	A.nidulans		,
LTR	39.70	84.00	42.30	53.20	7.70	39.00
LINE	3.60	0.00	6.90	0.37	14.29	17.86
SINE	0.00	0.00	0.00	0.00	0.00	0.00
DIRS	0.80	0.00	3.90	0.00	3.41	0.58
Class I subtotal	44.10	84.00	53.10	53.57	25.40	57.44
TIR	32.80	9.00	46.07	35.65	59.28	27.04
MITE	0.50	0.00	0.09	0.84	0.50	0.31
Helitron	4.80	0.00	0.00	2.23	4.63	0.00
Class II subtotal	38.1	9.00	46.16	38.72	64.41	27.35
Other classes	11.90	0.00	0.00	0.84	7.63	14.95
Uncharacterized repeats	5.90	7.00	0.75	6.64	2.56	0.25
TOTAL	100.00	100.00	100.00	100.00	100.00	100.00
