# Supplementary material for: The genome assembly of the fungal pathogen Pyrenochaeta lycopersici from Single-Molecule Real-Time sequencing sheds new light on its biological complexity
Source: PLoS One. 2018 Jul 6;13(7):e0200217. doi: 10.1371/journal.pone.0200217 (PMC6034849; doi:10.1371/journal.pone.0200217)
Supplement: S12 Table — (XLSX) [file pone.0200217.s017.xlsx]

## Sheet: S12_Table
Supplementary Table S12. Classes of TE annotated with REPET pipeline, according to Wicker et al. [10] and Hoede et al. [37] classification. The numbers represent the number of copies in the TE library.
Class	Order	Superfamily	P.lycopersici_ER1518	L.maculans	P.tritici-repentis	P.teres	F.oxysporum	A.nidulans
Class I (retrotransposons)	LINE	LINE	28	0	12	1	59	3
	SINE	SINE	1	0	0	0	0	0
	LTR	Copia	122	3	55	31	15	8
		Gypsy	275	6	16	38	3	10
	PLE	Penelope	4	1	0	0	0	2
	LARD	LARD	59	0	3	0	4	7
	TRIM	TRIM	33	1	1	0	2	2
	DIRS	DIRS	55	2	5	0	6	2
Class I Total			577	13	92	70	89	34
Class II (DNA transposons)	Helitron	Helitron	23	0	0	1	13	1
	Maverick	Maverick	2	0	0	0	5	0
	TIR	TIR	34	7	1	4	26	3
		hAT	92	0	35	8	66	2
		Tc1-Mariner	135	3	59	22	125	8
	MITE	MITE	19	2	2	1	12	1
	Crypton	Crypton	1	0	0	0	0	0
	rDNA	rDNA	0	0	0	0	1	0
Class II Total			306	12	97	36	248	15
Uncharacterized			89	10	8	9	14	4
TOTAL			972	35	197	115	351	53
