# Supplementary material for: The genome assembly of the fungal pathogen Pyrenochaeta lycopersici from Single-Molecule Real-Time sequencing sheds new light on its biological complexity
Source: PLoS One. 2018 Jul 6;13(7):e0200217. doi: 10.1371/journal.pone.0200217 (PMC6034849; doi:10.1371/journal.pone.0200217)
Supplement: S13 Table — (XLSX) [file pone.0200217.s018.xlsx]

## Sheet: S13_Table
Supplementary Table S13. Results of OcculterCut analysis by Testa et al. 2016 [39] are listed with the GC cut-off selected to define AT-rich regions and attributes of the AT-rich/higher-GC regions. Only few species are reported, those of interest for the present study, together with results of the new analysis on P.lycopersici ER1518 genome assembly.
Order	Species	Isolate	Genome size (Mbp)	N50 (length kbp)	Scaffolds	AT-rich component (%)	GC-cutoff (%)	AT-rich region attributes			higher-GC region attributes
								GC-content peak (%)	Average length (kbp)	Gene density (genes per Mbp)	GC-content peak (%)	Average length (kbp)	Gene density (genes per Mbp)
Pleosporales	Pyrenochaeta lycopersici	CRA-PAV ER 1211	50.2	40.1	12385	9.99	38.3	34.1	0.86	-	49.7	6.61	-
Pleosporales	Pyrenochaeta lycopersici	CRA-PAV ER 1518	62.7	1080	188	13	38.7	33.2	9.69	1.23	49.3	60.1	260
Sordariales	Neurospora crassa	OR74A	41	6000	20	16.3	38.9	28	23.2	1.19	52.2	125	314
Pleosporales	Leptosphaeria maculans ‘brassicae’	v23.1.3	44.9	1770	41	36.7	42	33.8	31.7	11.3	52.2	58.7	432
Pleosporales	Alternaria brassicicola	ATCC 96836	31.9	2520	750	7.95	42	31.9	6.39	9.46	52.3	46.8	363
